# Supplementary material for: Downstream signaling and genome-wide regulatory effects of PTK7 pseudokinase and its proteolytic fragments in cancer cells
Source: Cell Commun Signal. 2014 Mar 11;12:15. doi: 10.1186/1478-811X-12-15 (PMC4007575; doi:10.1186/1478-811X-12-15)
Supplement: Additional file 1: Table S1 — Genome-wide transcriptional profiling of Chz, shPTK7, cPTK7/622-1070, cPTK7/726-1070, sPTK7 and PTK7 cells relative to the parental fibrosarcoma HTR1080 cells. [file 1478-811X-12-15-S1.xls]

## Sheet: Sheet0
Symbol	Entrez Gene Name	Chz1 vs HT1080 (A1)	shPTK7 vs HT1080 (A2)	cPTK7/622 vs HT1080 (A3)	cPTK7/726 vs HT1080 (A4)	sPTK7 vs HT1080 (A5)	PTK7 vs HT1080 (A6)	Instances	Location	Type(s)	Biomarker Application(s)	Drug(s)	Entrez Gene ID for Human	Entrez Gene ID for Mouse	Entrez Gene ID for Rat
MARCH6	membrane-associated ring finger (C3HC4) 6, E3 ubiquitin protein ligase	2.035						1	Cytoplasm	enzyme			10299	223455	294862
SEPT7	septin 7	2.085						1	Cytoplasm	other			989	235072	64551
ABCA1	ATP-binding cassette, sub-family A (ABC1), member 1	2.889						1	Plasma Membrane	transporter		probucol	19	11303	313210
ABHD12	abhydrolase domain containing 12				-2.23			1	unknown	enzyme			26090	76192	499913
ABTB1	ankyrin repeat and BTB (POZ) domain containing 1	2.02						1	Cytoplasm	translation regulator			80325	80283	297432
ACOT1	acyl-CoA thioesterase 1					2.6		1	Cytoplasm	enzyme			641371	171281	314304
ACOT2	acyl-CoA thioesterase 2					2.737		1	Cytoplasm	enzyme			10965	171210	192272
ACTA2	actin, alpha 2, smooth muscle, aorta	-2.255		-2.245	-4.615			3	Cytoplasm	other			59	11475	684969
ACTL8	actin-like 8		-3.7		-3.407			2	Cytoplasm	other			81569
ADAM19	ADAM metallopeptidase domain 19						-3.06	1	Plasma Membrane	peptidase			8728	11492	303068
ADTRP	androgen-dependent TFPI-regulating protein	2.564				4.243	2.653	3	Plasma Membrane	other			84830	109254	361228
AFAP1	actin filament associated protein 1						-2.592	1	Cytoplasm	other	disease progression		60312	70292	140935
AFG3L2	AFG3 ATPase family member 3-like 2 (S. cerevisiae)						-2.362	1	Cytoplasm	peptidase			10939	69597	307350
AGPAT5	1-acylglycerol-3-phosphate O-acyltransferase 5						-2.622	1	Cytoplasm	enzyme			55326	52123	306582
AHI1	Abelson helper integration site 1						-2.086	1	Cytoplasm	other	unspecified application		54806	52906	308923
AJAP1	adherens junctions associated protein 1	2.26				-2.277	-2.277	3	Plasma Membrane	other			55966	230959
AK3	adenylate kinase 3					-2.375		1	Cytoplasm	kinase			50808	56248	26956
AKAP12	A kinase (PRKA) anchor protein 12	2.471			-2.058		-2.164	3	Cytoplasm	transporter	unspecified application		9590	83397	83425
AKR1C3	aldo-keto reductase family 1, member C3	2.583				2.321		2	Cytoplasm	enzyme			8644	105349	171516
ALCAM	activated leukocyte cell adhesion molecule	2.027						1	Plasma Membrane	other	prognosis		214	11658	79559
ALDH1A3	aldehyde dehydrogenase 1 family, member A3	3.485						1	Cytoplasm	enzyme			220	56847	266603
ALDH1L1	aldehyde dehydrogenase 1 family, member L1				-3.008			1	Cytoplasm	enzyme			10840	107747
ALDH2	aldehyde dehydrogenase 2 family (mitochondrial)	-3.485				-2.559		2	Cytoplasm	enzyme	unspecified application	disulfiram, chlorpropamide	217	11669	29539
ALDOC	aldolase C, fructose-bisphosphate			2.24	2.021			2	Cytoplasm	enzyme	unspecified application		230	11676	24191
ALG1L	ALG1, chitobiosyldiphosphodolichol beta-mannosyltransferase-like		2.982	3.161	2.027			3	unknown	other			200810
AMER1	APC membrane recruitment protein 1	3.741				2.607	3.302	3	Plasma Membrane	other			139285	72345	501584
ANTXR1	anthrax toxin receptor 1				-2.064			1	Plasma Membrane	transmembrane receptor	diagnosis		84168	69538	362393
ANTXR2	anthrax toxin receptor 2	2.25						1	Plasma Membrane	transmembrane receptor	diagnosis		118429	71914
ANXA10	annexin A10				2.243			1	Cytoplasm	other			11199	26359	498622
ANXA2P1	annexin A2 pseudogene 1	2.709						1	unknown	other			303
ANXA3	annexin A3						-3.941	1	Cytoplasm	enzyme	diagnosis,unspecified application		306	11745	25291
ANXA8L2 (includes others)	annexin A8-like 2	2.069						1	Plasma Membrane	other			244|728113|653145	11752	306283
AP1S2	adaptor-related protein complex 1, sigma 2 subunit						-2.319	1	Cytoplasm	transporter			8905	108012	302671
APCDD1L	adenomatosis polyposis coli down-regulated 1-like					2.383		1	unknown	other			164284		499949
APH1B	anterior pharynx defective 1 homolog B (C. elegans)		-2.362					1	Plasma Membrane	peptidase			83464	208117	300802
APMAP	adipocyte plasma membrane associated protein				-2.078			1	Plasma Membrane	enzyme			57136	71881	366227
APP	amyloid beta (A4) precursor protein					-2.219	-2.248	2	Plasma Membrane	other	diagnosis,efficacy,unspecified application	bapineuzumab, 4-(2-(6-(2-(2-(2-fluoroethoxy)ethoxy)ethoxy)pyridin-3-yl)vinyl)-N-methylbenzamide	351	11820
ARAP3	ArfGAP with RhoGAP domain, ankyrin repeat and PH domain 3	2.213					-5.234	2	Cytoplasm	other			64411	106952
ARHGAP44	Rho GTPase activating protein 44		2.044					1	Cytoplasm	other			9912	216831	303222
ARHGEF10	Rho guanine nucleotide exchange factor (GEF) 10						-2.402	1	Cytoplasm	enzyme			9639	234094
ARHGEF6	Rac/Cdc42 guanine nucleotide exchange factor (GEF) 6						-2.181	1	Cytoplasm	other			9459	73341	363509
ARMCX1	armadillo repeat containing, X-linked 1	2.079						1	unknown	other			51309	78248	501619
ARMCX2	armadillo repeat containing, X-linked 2	-4.255				-8.653	-18.971	3	unknown	other			9823	67416	367903
ARSJ	arylsulfatase family, member J						-2.377	1	Extracellular Space	enzyme			79642	271970	311013
ASB9	ankyrin repeat and SOCS box containing 9	-4.382				-4.382	-4.382	3	Nucleus	transcription regulator			140462	69299	367785
ASH2L	ash2 (absent, small, or homeotic)-like (Drosophila)						-2.085	1	Nucleus	transcription regulator			9070	23808	290829
ATF3	activating transcription factor 3				-2.175		2.946	2	Nucleus	transcription regulator	unspecified application		467	11910	25389
ATF5	activating transcription factor 5				-2.008			1	Nucleus	transcription regulator			22809	107503	282840
ATP2C1	ATPase, Ca++ transporting, type 2C, member 1				-2.062			1	Cytoplasm	transporter		sevoflurane, isoflurane, desflurane, enflurane	27032	235574	170699
ATP6V0E2	ATPase, H+ transporting V0 subunit e2						-3.917	1	Cytoplasm	enzyme			155066	76252	436582
ATP6V1B2	ATPase, H+ transporting, lysosomal 56/58kDa, V1 subunit B2						-2.214	1	Cytoplasm	transporter	unspecified application	gallium nitrate	526	11966	117596
ATP9A	ATPase, class II, type 9A		-5.412	-2.71	-3.335			3	Cytoplasm	other			10079	11981
ATRN	attractin				-2.212			1	Extracellular Space	other			8455	11990	83526
ATXN1L	ataxin 1-like						2.038	1	unknown	other			342371	52335	307970
BATF3	basic leucine zipper transcription factor, ATF-like 3	-3.286						1	Nucleus	transcription regulator			55509	381319	60462
BCYRN1	brain cytoplasmic RNA 1						-3.477	1	unknown	other			618
BDNF	brain-derived neurotrophic factor	-2.14						1	Extracellular Space	growth factor	efficacy,response to therapy		627	12064	24225
BEX1	brain expressed, X-linked 1	-22.816			2.107	-7.824		3	unknown	other			55859
BGN	biglycan	-2.086	-2.455					2	Extracellular Space	other			633	12111	25181
BIRC2	baculoviral IAP repeat containing 2		2.001					1	Cytoplasm	enzyme			329	11797	60371
BLVRA	biliverdin reductase A					-2.174	-4.169	2	Cytoplasm	enzyme			644	109778	116599
BMP1	bone morphogenetic protein 1						-2.262	1	Extracellular Space	peptidase	efficacy		649	12153	83470
BMP6	bone morphogenetic protein 6						-2.408	1	Extracellular Space	growth factor			654	12161	25644
BNIP3L	BCL2/adenovirus E1B 19kDa interacting protein 3-like						-2.475	1	Cytoplasm	other	disease progression		665	100043324|12177	140923
BTBD11	BTB (POZ) domain containing 11					-3.128	-3.961	2	unknown	transcription regulator			121551	74007
BTBD3	BTB (POZ) domain containing 3				-2.068			1	unknown	other			22903	228662	311462
BUB3	BUB3 mitotic checkpoint protein	2.629						1	Nucleus	other			9184	12237	361662
C10orf85	chromosome 10 open reading frame 85		2.162					1	unknown	other			404216
C11orf68	chromosome 11 open reading frame 68	3.582						1	unknown	other			83638	107242	266609
C18orf32	chromosome 18 open reading frame 32	2.357						1	unknown	other			497661	407819
C18orf54	chromosome 18 open reading frame 54						-2.196	1	Extracellular Space	other			162681		361346
C19orf33	chromosome 19 open reading frame 33	3.008						1	Nucleus	other			64073	72275	100361913
C1orf115	chromosome 1 open reading frame 115						2.112	1	unknown	other			79762	226777	360894
C1orf151-NBL1/NBL1	neuroblastoma 1, DAN family BMP antagonist	2.061						1	Nucleus	other			4681|100532736	17965	50594
C20orf197	chromosome 20 open reading frame 197	2.642						1	unknown	other			284756
C3orf14	chromosome 3 open reading frame 14	2.068						1	unknown	other			57415	218734	289928
C5orf30	chromosome 5 open reading frame 30						-2.752	1	Cytoplasm	other			90355	52392	501195|498349
C6orf141	chromosome 6 open reading frame 141	2.021						1	unknown	other			135398	71583
C8orf48	chromosome 8 open reading frame 48	2.109						1	unknown	other			157773	621080	688765
C9orf169	chromosome 9 open reading frame 169		2.475					1	unknown	other			375791	67859	499747
C9orf85	chromosome 9 open reading frame 85	2.044						1	unknown	other			138241	66206	361740|100362345
CA12	carbonic anhydrase XII		-2.416			-2.926	-2.711	3	Plasma Membrane	enzyme		methazolamide, hydrochlorothiazide, acetazolamide, trichloromethiazide, chlorothiazide, chlorthalidone, benzthiazide, sulfacetamide, topiramate	771	76459	363085
CA2	carbonic anhydrase II		2.653			-2.191	2.624	3	Cytoplasm	enzyme	diagnosis,unspecified application	ethoxyzolamide, dichlorphenamide, methazolamide, diazoxide, hydrochlorothiazide, acetazolamide, trichloromethiazide, dorzolamide, chlorothiazide, dorzolamide/timolol, brinzolamide, quinethazone, chlorthalidone, benzthiazide, sulfacetamide, topiramate	760	12349	54231
CABLES1	Cdk5 and Abl enzyme substrate 1						-2.451	1	Nucleus	other			91768	63955	307585
CALB2	calbindin 2	3.912						1	Cytoplasm	other			794	12308	117059
CALD1	caldesmon 1				-2.472		-3.789	2	Cytoplasm	other			800
CAMK1	calcium/calmodulin-dependent protein kinase I	2.004				2.992		2	Cytoplasm	kinase			8536	52163	171503
CAP2	CAP, adenylate cyclase-associated protein, 2 (yeast)						-2.054	1	Plasma Membrane	other	disease progression		10486	67252
CAPG	capping protein (actin filament), gelsolin-like	-2.246						1	Nucleus	other			822	12332	297339
CAT	catalase	2.025						1	Cytoplasm	enzyme	diagnosis	fomepizole	847	12359	24248
CAV1	caveolin 1, caveolae protein, 22kDa				-2.348		-2.192	2	Plasma Membrane	transmembrane receptor	diagnosis		857	12389	25404
CAV2	caveolin 2				-2.107		-3.378	2	Plasma Membrane	other			858	12390	100362824|363425
CBR3	carbonyl reductase 3		-2.069					1	Cytoplasm	enzyme			874	109857	304078
CCBE1	collagen and calcium binding EGF domains 1				-2.11			1	Extracellular Space	other			147372	320924	361341
CCDC117	coiled-coil domain containing 117		2.07					1	unknown	other			150275	104479	498404
CCDC25	coiled-coil domain containing 25						-2.393	1	unknown	other			55246	67179	361059
CCL20	chemokine (C-C motif) ligand 20					2.886		1	Extracellular Space	cytokine			6364	20297	29538
CCL3	chemokine (C-C motif) ligand 3					4.162	2.832	2	Extracellular Space	cytokine	diagnosis,efficacy,prognosis		6348
CCL3L1/CCL3L3	chemokine (C-C motif) ligand 3-like 1					4.374	3.479	2	Extracellular Space	cytokine	unspecified application		6349|414062	20302	25542
CD44	CD44 molecule (Indian blood group)	2.107						1	Plasma Membrane	enzyme	diagnosis,disease progression,prognosis,response to therapy,unspecified application		960	12505	25406
CD68	CD68 molecule	2.567			2.014	2.059		3	Plasma Membrane	other	diagnosis,efficacy		968	12514	287435
CD70	CD70 molecule		-2.062		-5.684			2	Extracellular Space	cytokine	diagnosis,prognosis		970	21948	301132
CD83	CD83 molecule				-2.289			1	Plasma Membrane	transmembrane receptor			9308	12522	361226
CDA	cytidine deaminase				2.585			1	Nucleus	enzyme	diagnosis		978	72269	362638
CDC42EP3	CDC42 effector protein (Rho GTPase binding) 3	2.038						1	Cytoplasm	other			10602	260409	313838
CDH11	cadherin 11, type 2, OB-cadherin (osteoblast)			3.971	6.068	-2.956	-2.956	4	Plasma Membrane	other	efficacy,prognosis		1009	12552	84407
CDH13	cadherin 13, H-cadherin (heart)	2.323						1	Plasma Membrane	other	diagnosis,disease progression,prognosis		1012	12554	192248
CDH2	cadherin 2, type 1, N-cadherin (neuronal)				-2.335		-2.458	2	Plasma Membrane	other	diagnosis,efficacy,prognosis		1000	12558	83501
CDK6	cyclin-dependent kinase 6				-2.064			1	Nucleus	kinase	prognosis	PD-0332991, flavopiridol	1021	12571	114483
CDR2L	cerebellar degeneration-related protein 2-like				-2.161			1	unknown	other			30850	237988	360656
CENPV	centromere protein V					-2.979		1	Nucleus	other			201161	73139	501702
CEP192	centrosomal protein 192kDa						-2.092	1	Cytoplasm	other			55125	70799
CES1	carboxylesterase 1				2.9	3.496	3.228	3	Cytoplasm	enzyme	unspecified application		1066	12623
CGB (includes others)	chorionic gonadotropin, beta polypeptide						2.258	1	Extracellular Space	other	prognosis		93659|1082|94115
CGB1	chorionic gonadotropin, beta polypeptide 1	2.272					2.043	2	unknown	other			114335
CGNL1	cingulin-like 1					-2.378		1	Plasma Membrane	other			84952	68178	315795
CHMP7	charged multivesicular body protein 7						-2.301	1	Cytoplasm	transporter			91782	105513	364419
CHRNA5	cholinergic receptor, nicotinic, alpha 5 (neuronal)				-2.057			1	Plasma Membrane	transmembrane receptor		ABT-089, isoflurane, mecamylamine, succinylcholine, rocuronium, doxacurium, amobarbital, mivacurium, pipecuronium, rapacuronium, metocurine, atracurium, cisatracurium, acetylcholine, nicotine, D-tubocurarine, arecoline, enflurane, pancuronium, vecuronium	1138	110835	25102
CHST14	carbohydrate (N-acetylgalactosamine 4-0) sulfotransferase 14						-2.058	1	Cytoplasm	enzyme			113189	72136	691394
CHST15	carbohydrate (N-acetylgalactosamine 4-sulfate 6-O) sulfotransferase 15	-2.079				-3.126	-3.126	3	Plasma Membrane	enzyme			51363	77590	286974
CILP	cartilage intermediate layer protein, nucleotide pyrophosphohydrolase	4.951			5.097		2.099	3	Extracellular Space	phosphatase			8483	214425	315761
CITED2	Cbp/p300-interacting transactivator, with Glu/Asp-rich carboxy-terminal domain, 2						-2.138	1	Nucleus	transcription regulator			10370	17684	114490
CLIC4	chloride intracellular channel 4	2.205	-2.211				-2.38	3	Plasma Membrane	ion channel			25932	29876	83718
CLPTM1L	CLPTM1-like						-2.091	1	unknown	other			81037	218335	316916
CLTC	clathrin, heavy chain (Hc)	2.006						1	Plasma Membrane	other			1213	67300	54241
CNIH2	cornichon homolog 2 (Drosophila)					-2.52	-2.52	2	Extracellular Space	other			254263	12794	361705
CNIH3	cornichon homolog 3 (Drosophila)						-2.112	1	Plasma Membrane	transporter			149111	72978	690252
CNKSR3	CNKSR family member 3						-2.194	1	Plasma Membrane	kinase			154043	215748	308113
CNOT7	CCR4-NOT transcription complex, subunit 7						-2.092	1	Nucleus	transcription regulator			29883	18983	306492
CNTNAP1	contactin associated protein 1						-2.055	1	Plasma Membrane	other			8506	53321	84008
COG5	component of oligomeric golgi complex 5	2.215						1	Cytoplasm	transporter			10466	238123	314030
COL22A1	collagen, type XXII, alpha 1				2.145			1	Extracellular Space	other		collagenase clostridium histolyticum	169044	69700	315071
COL4A1	collagen, type IV, alpha 1				-2.542		-2.937	2	Extracellular Space	other	diagnosis	collagenase clostridium histolyticum	1282	12826	290905
COL5A1	collagen, type V, alpha 1	-2.274			-2.784	-2.784	-2.074	4	Extracellular Space	other		collagenase clostridium histolyticum	1289	12831	85490
COL6A3	collagen, type VI, alpha 3	2.526					-7.289	2	Extracellular Space	other		collagenase clostridium histolyticum	1293	12835	367313
COL7A1	collagen, type VII, alpha 1						2.28	1	Extracellular Space	other		collagenase clostridium histolyticum	1294	12836	301012
COL8A1	collagen, type VIII, alpha 1				-2.376		-3.43	2	Extracellular Space	other		collagenase clostridium histolyticum	1295	12837	304021
COMTD1	catechol-O-methyltransferase domain containing 1						2.2	1	Plasma Membrane	enzyme			118881	69156	305685
COPZ2	coatomer protein complex, subunit zeta 2						-2.31	1	Cytoplasm	transporter			51226	56358	360611
CORO2A	coronin, actin binding protein, 2A						-2.247	1	Cytoplasm	other			7464	107684	313235
COTL1	coactosin-like 1 (Dictyostelium)	2.17						1	Cytoplasm	other			23406	72042	361422
CPED1	cadherin-like and PC-esterase domain containing 1				4.378		-3.317	2	Cytoplasm	other			79974	214642	500046
CRABP2	cellular retinoic acid binding protein 2						2.555	1	Cytoplasm	transporter			1382	12904	29563
CRIM1	cysteine rich transmembrane BMP regulator 1 (chordin-like)				-2.068			1	Extracellular Space	kinase	unspecified application		51232	50766	298744
CRLS1	cardiolipin synthase 1				-2.49			1	Cytoplasm	enzyme			54675	66586	366196
CSNK2A3	casein kinase 2, alpha 3 polypeptide				-2.259			1	unknown	other			283106
CSPG4	chondroitin sulfate proteoglycan 4		-2.07				-2.183	2	Plasma Membrane	other			1464	121021	81651
CTGF	connective tissue growth factor				-2.062		-2.306	2	Extracellular Space	growth factor	diagnosis,efficacy		1490	14219	64032
CTHRC1	collagen triple helix repeat containing 1						-2.146	1	Extracellular Space	other			115908	68588	282836
CTSB	cathepsin B						-2.951	1	Cytoplasm	peptidase			1508	13030	64529
CTSF	cathepsin F	2.136					2.172	2	Cytoplasm	peptidase			8722	56464	361704
CTSZ	cathepsin Z						-2.106	1	Cytoplasm	peptidase			1522	64138
CTXN1	cortexin 1						-2.894	1	unknown	other			404217	330695	29145
CUL4A	cullin 4A						-2.033	1	Nucleus	other			8451	99375	361181
CXADR	coxsackie virus and adenovirus receptor		2.058			-2.182	-2.182	3	Plasma Membrane	transmembrane receptor			1525	13052	89843
CXXC5	CXXC finger protein 5		-2.751					1	unknown	other			51523	67393	291670
CYB5R2	cytochrome b5 reductase 2				2.595			1	Cytoplasm	enzyme			51700	320635	365345
CYBRD1	cytochrome b reductase 1	2.833					-2.344	2	Cytoplasm	enzyme			79901	73649	295669
CYR61	cysteine-rich, angiogenic inducer, 61				-2.738			1	Extracellular Space	other	disease progression,unspecified application		3491	16007	83476
DAG1	dystroglycan 1 (dystrophin-associated glycoprotein 1)						-2.062	1	Plasma Membrane	transmembrane receptor			1605	13138	114489
DCAF13	DDB1 and CUL4 associated factor 13	2.018						1	Nucleus	other			25879	223499	362902
DCBLD2	discoidin, CUB and LCCL domain containing 2						-2.326	1	Plasma Membrane	other			131566	73379	155696
DCLK1	doublecortin-like kinase 1	-2.762	3.709		2.357	-2.762	-2.662	5	unknown	kinase			9201	13175
DDAH1	dimethylarginine dimethylaminohydrolase 1				-2.201			1	Cytoplasm	enzyme			23576	69219	64157
DDIT3	DNA-damage-inducible transcript 3						2.438	1	Nucleus	transcription regulator			1649	13198	29467
DDIT4	DNA-damage-inducible transcript 4						4.7	1	Cytoplasm	other			54541	74747	140942
DDRGK1	DDRGK domain containing 1				-2.327			1	Extracellular Space	other			65992	77006	296162
DENND5B	DENN/MADD domain containing 5B		2.058					1	unknown	other			160518	320560
DENND6A	DENN/MADD domain containing 6A	2.073						1	Cytoplasm	other			201627	211922	306229
DHX40	DEAH (Asp-Glu-Ala-His) box polypeptide 40						-2.011	1	unknown	enzyme			79665	67487	287595
DKK3	dickkopf 3 homolog (Xenopus laevis)				-2.06		-6.445	2	Extracellular Space	cytokine			27122	50781	171548
DLL3	delta-like 3 (Drosophila)					-3.385		1	Extracellular Space	other			10683	13389	114125
DMBT1	deleted in malignant brain tumors 1		3.458		2.27		2.846	3	Plasma Membrane	transmembrane receptor			1755	12945	170568
DMKN	dermokine					-4.946	3.128	2	unknown	other			93099
DNAAF3	dynein, axonemal, assembly factor 3			2.01	2.165		2.038	3	unknown	other			352909	436022	100359753
DNAJB6	DnaJ (Hsp40) homolog, subfamily B, member 6				-2.265			1	Nucleus	transcription regulator			10049	23950	362293
DNAJC2	DnaJ (Hsp40) homolog, subfamily C, member 2	2.117						1	Nucleus	other			27000	22791	116456
DNAL4	dynein, axonemal, light chain 4	2.518						1	Cytoplasm	enzyme			10126	54152	300078
DNASE1L1	deoxyribonuclease I-like 1	2.268						1	Cytoplasm	enzyme			1774	69537	363522
DPP7	dipeptidyl-peptidase 7	-2.246						1	Cytoplasm	peptidase			29952	83768	83799
DPYSL2	dihydropyrimidinase-like 2						-3.372	1	Cytoplasm	enzyme			1808	12934	25416
DRAP1	DR1-associated protein 1 (negative cofactor 2 alpha)	3.466						1	Nucleus	transcription regulator			10589	66556	293674
DSG2	desmoglein 2				-2.298		-2.878	2	Plasma Membrane	other			1829	13511	307562
DSTN	destrin (actin depolymerizing factor)	2.272	-2.08		-2.275			3	Cytoplasm	other			11034	56431	296197|502674
DUSP19	dual specificity phosphatase 19	2.002						1	Cytoplasm	phosphatase			142679	68082	311151
DYNLT3	dynein, light chain, Tctex-type 3	2.161						1	Cytoplasm	other			6990	67117	363448
DYRK1A	dual-specificity tyrosine-(Y)-phosphorylation regulated kinase 1A	2.068						1	Nucleus	kinase			1859	13548	25255
DYRK3	dual-specificity tyrosine-(Y)-phosphorylation regulated kinase 3	2.12						1	Nucleus	kinase			8444	226419	304775
ECI2	enoyl-CoA delta isomerase 2						-2.003	1	Cytoplasm	enzyme			10455	23986	291075
ECM1	extracellular matrix protein 1	2.078						1	Extracellular Space	transporter	diagnosis		1893	13601	116662
EDN1	endothelin 1				-2.792		-4.065	2	Extracellular Space	cytokine	diagnosis,efficacy,prognosis,response to therapy,unspecified application		1906	13614	24323
EEF1A2	eukaryotic translation elongation factor 1 alpha 2					-18.166	2.264	2	Cytoplasm	translation regulator	prognosis,unspecified application		1917	13628	24799
EFEMP1	EGF containing fibulin-like extracellular matrix protein 1				-3.225			1	Extracellular Space	enzyme			2202	216616	305604
EFEMP2	EGF containing fibulin-like extracellular matrix protein 2	2.661						1	Extracellular Space	other			30008	58859
EFNB2	ephrin-B2						-2.175	1	Plasma Membrane	other	diagnosis		1948	13642	306636
EGR1	early growth response 1	2.739					2.887	2	Nucleus	transcription regulator	diagnosis		1958	13653	24330
EIF4E	eukaryotic translation initiation factor 4E	2.043						1	Cytoplasm	translation regulator	prognosis		1977	13684	117045
EIF5A2	eukaryotic translation initiation factor 5A2						-2.675	1	Cytoplasm	translation regulator			56648	208691	310261
ELTD1	EGF, latrophilin and seven transmembrane domain containing 1						-7.909	1	Plasma Membrane	G-protein coupled receptor			64123	170757	64124
EMILIN2	elastin microfibril interfacer 2				-3.194			1	Extracellular Space	other			84034	246707	316736
EML1	echinoderm microtubule associated protein like 1		-2.213					1	Cytoplasm	other			2009	68519	362783
ENDOD1	endonuclease domain containing 1	2.023						1	Extracellular Space	enzyme			23052	71946	363015
ENTPD6	ectonucleoside triphosphate diphosphohydrolase 6 (putative)		-2.244					1	Cytoplasm	enzyme			955	12497	85260
EPB41L3	erythrocyte membrane protein band 4.1-like 3						-2.985	1	Plasma Membrane	other			23136	13823	116724
EPHB1	EPH receptor B1	2.097						1	Plasma Membrane	kinase			2047	270190	24338
ERBB2	v-erb-b2 erythroblastic leukemia viral oncogene homolog 2, neuro/glioblastoma derived oncogene homolog (avian)					-2.176		1	Plasma Membrane	kinase	diagnosis,disease progression,efficacy,prognosis,response to therapy,safety	trastuzumab, BMS-599626, ARRY-334543, XL647, CP-724,714, pertuzumab, trastuzumab emtansine, HKI-272, lapatinib, erlotinib	2064	13866	24337
ERCC5	excision repair cross-complementing rodent repair deficiency, complementation group 5	2.052						1	Nucleus	enzyme	diagnosis,prognosis,response to therapy		2073	22592	301382
ERI1	exoribonuclease 1						-2.068	1	Nucleus	enzyme			90459	67276	361159
ERLIN2	ER lipid raft associated 2						-2.09	1	Plasma Membrane	other			11160	244373	290823
ESM1	endothelial cell-specific molecule 1	2.576						1	Extracellular Space	growth factor			11082	71690	64536
ETS1	v-ets erythroblastosis virus E26 oncogene homolog 1 (avian)	2.134						1	Nucleus	transcription regulator	unspecified application		2113	23871	24356
EXOSC8	exosome component 8				-2.751			1	Nucleus	enzyme			11340	69639	295050
EZR	ezrin						-3.037	1	Plasma Membrane	other	prognosis		7430	22350	54319
F3	coagulation factor III (thromboplastin, tissue factor)						-3.06	1	Plasma Membrane	transmembrane receptor	diagnosis,efficacy,unspecified application		2152	14066	25584
FABP4	fatty acid binding protein 4, adipocyte				-2.673	-2.186	-2.604	3	Cytoplasm	transporter	disease progression		2167	11770	79451
FABP5	fatty acid binding protein 5 (psoriasis-associated)	-3.615	-7.592	-3.601	-2.725	-9.257		5	Cytoplasm	transporter	disease progression		2171	16592
FAIM	Fas apoptotic inhibitory molecule	2.32						1	Plasma Membrane	other			55179	23873	100362113
FAM117B	family with sequence similarity 117, member B					-2.71		1	unknown	other			150864	72750	363236
FAM129B	family with sequence similarity 129, member B						-2.358	1	Cytoplasm	other			64855	227737	362115
FAM167A	family with sequence similarity 167, member A	3.359	-2.277			2.396		3	unknown	other			83648	219148	498533
FAM19A2	family with sequence similarity 19 (chemokine (C-C motif)-like), member A2					3.006		1	Cytoplasm	other			338811	268354	680647
FAM19A3	family with sequence similarity 19 (chemokine (C-C motif)-like), member A3						2.072	1	Extracellular Space	other			284467	329731	691123
FAM20C	family with sequence similarity 20, member C					-2.062	-2.304	2	Extracellular Space	other			56975	80752	304334
FAM210B	family with sequence similarity 210, member B	2.449						1	Extracellular Space	other			116151	67017	296408
FAM24B	family with sequence similarity 24, member B						2.218	1	unknown	other			196792
FAM43A	family with sequence similarity 43, member A					-2.443		1	unknown	other			131583	224093	288031
FAM72D	family with sequence similarity 72, member D	2.166						1	Nucleus	other			728833
FAR1	fatty acyl CoA reductase 1						-2.229	1	Cytoplasm	enzyme			84188	67420	293173
FAR2	fatty acyl CoA reductase 2		-2.253					1	Cytoplasm	enzyme			55711	330450	500368
FASTKD5	FAST kinase domains 5				-2.062			1	Cytoplasm	other			60493	380601
FBXO6	F-box protein 6					-2.192		1	Cytoplasm	enzyme			26270	50762	192351
FDFT1	farnesyl-diphosphate farnesyltransferase 1						-2.204	1	Cytoplasm	enzyme	unspecified application	TAK-475, zoledronic acid	2222	14137	29580
FERMT2	fermitin family member 2						-2.083	1	Cytoplasm	other	disease progression		10979	218952	289992
FES	feline sarcoma oncogene						2.642	1	Cytoplasm	kinase			2242	14159	361597
FGFR3	fibroblast growth factor receptor 3						-2.04	1	Plasma Membrane	kinase	prognosis	pazopanib	2261	14184	84489
FHL1	four and a half LIM domains 1					-2.357		1	Cytoplasm	other			2273	14199	25177
FKBP14	FK506 binding protein 14, 22 kDa				-2.223			1	Cytoplasm	enzyme			55033	231997	362366
FLJ20444	uncharacterized protein FLJ20444						-2.11	1	unknown	other			403323
FLJ43681	ribosomal protein L23a pseudogene	2.202						1	unknown	other			388574
FLNC	filamin C, gamma						2.298	1	Cytoplasm	other	diagnosis		2318	68794	362332
FMN2	formin 2	4.386				4.55		2	Cytoplasm	other			56776	54418
FNBP1L	formin binding protein 1-like						-2.063	1	Cytoplasm	other			54874	214459
FOPNL	FGFR1OP N-terminal like	2.051						1	Cytoplasm	other			123811	66086	360461
FOXA2	forkhead box A2	-2.081				-2.965	-2.965	3	Nucleus	transcription regulator	disease progression		3170	15376	25099
FOXN3	forkhead box N3					-2.577		1	Nucleus	transcription regulator	unspecified application		1112	71375	314374
FOXO3	forkhead box O3						-2.087	1	Nucleus	transcription regulator	efficacy		2309	56484	294515
FPR1	formyl peptide receptor 1		3.373					1	Plasma Membrane	G-protein coupled receptor			2357	14293	292409
FRAT2	frequently rearranged in advanced T-cell lymphomas 2					-2.171		1	Cytoplasm	other			23401	212398
FRG2 (includes others)	FSHD region gene 2		12.452					1	unknown	other			441581|100288255|448831	621487|668736|668739|621364|100043811|100043809|433752|622052|668742|668738|668743|100043814|621499	685524
FRMD5	FERM domain containing 5				-2.142			1	unknown	other			84978	228564	311362
FRMD6	FERM domain containing 6	2.045			-2.664		-2.394	3	Cytoplasm	other			122786	319710	257646
FST	follistatin		-2.845				-2.051	2	Extracellular Space	other			10468	14313	24373
FSTL1	follistatin-like 1						-4.657	1	Extracellular Space	other			11167	14314	79210
FUCA1	fucosidase, alpha-L- 1, tissue						2.079	1	Cytoplasm	enzyme	diagnosis		2517	71665	24375
FUCA2	fucosidase, alpha-L- 2, plasma					-2.382	-2.42	2	Extracellular Space	enzyme			2519	66848	292485
FUOM	fucose mutarotase						2.041	1	unknown	enzyme			282969	69064	293587
FUT4	fucosyltransferase 4 (alpha (1,3) fucosyltransferase, myeloid-specific)						-2.01	1	Cytoplasm	enzyme	diagnosis		2526	14345	60670
FYCO1	FYVE and coiled-coil domain containing 1						-2.129	1	Cytoplasm	other			79443	17281	301085
GABBR2	gamma-aminobutyric acid (GABA) B receptor, 2			3.472	2.138			2	Plasma Membrane	G-protein coupled receptor		baclofen	9568	242425	83633
GAD1	glutamate decarboxylase 1 (brain, 67kDa)	2.032				2.025	3.133	3	Cytoplasm	enzyme	unspecified application		2571	14415	24379
GAGE1 (includes others)	G antigen 1	2.955						1	unknown	other			645073|645037|26749|729408|729422|729447|26748|2574|729396|100132399|645051|100008586|729442|729431|2543
GAGE5	G antigen 5	2.169					2.037	2	unknown	other			2577
GAGE7	G antigen 7	2.404					2.164	2	unknown	other			2579
GAL	galanin/GMAP prepropeptide						4.209	1	Extracellular Space	other			51083	14419	29141
GALNT18	UDP-N-acetyl-alpha-D-galactosamine:polypeptide N-acetylgalactosaminyltransferase 18					2.382		1	Cytoplasm	enzyme			374378	233733	293181
GBP1	guanylate binding protein 1, interferon-inducible						-2.889	1	Cytoplasm	enzyme	prognosis		2633		304266
GGH	gamma-glutamyl hydrolase (conjugase, folylpolygammaglutamyl hydrolase)	2.104						1	Cytoplasm	peptidase			8836	14590	25455
GHR	growth hormone receptor	2.369						1	Plasma Membrane	transmembrane receptor		GH1, pegvisomant, somatrem	2690	14600	25235
GJB2	gap junction protein, beta 2, 26kDa	-4.19	-4.19		-4.19		-3.282	4	Plasma Membrane	transporter	disease progression		2706	14619	394266
GLDC	glycine dehydrogenase (decarboxylating)					-2.106		1	Cytoplasm	enzyme			2731	104174	309312
GLIPR1	GLI pathogenesis-related 1						-2.886	1	Extracellular Space	other			11010	73690	299783
GLIPR2	GLI pathogenesis-related 2						-2.112	1	Cytoplasm	other			152007	384009	679819
GLRX	glutaredoxin (thioltransferase)	2.225						1	Cytoplasm	enzyme			2745	93692	64045
GMFG	glia maturation factor, gamma		2.063					1	Cytoplasm	growth factor			9535	100040018|63986	113940
GNG11	guanine nucleotide binding protein (G protein), gamma 11					2.374	2.058	2	Plasma Membrane	enzyme			2791	66066	64199
GNG4	guanine nucleotide binding protein (G protein), gamma 4						2.676	1	Plasma Membrane	enzyme			2786	14706
GPCPD1	glycerophosphocholine phosphodiesterase GDE1 homolog (S. cerevisiae)				-2.19			1	unknown	other			56261	74182	362219
GPR126	G protein-coupled receptor 126				-2.093			1	Plasma Membrane	G-protein coupled receptor			57211	215798	308376
GPR176	G protein-coupled receptor 176				-2.04			1	Plasma Membrane	G-protein coupled receptor			11245	381413	117257
GPR37	G protein-coupled receptor 37 (endothelin receptor type B-like)		2.147					1	Plasma Membrane	G-protein coupled receptor			2861	14763	117549
GPR56	G protein-coupled receptor 56		-4.906					1	Plasma Membrane	G-protein coupled receptor			9289	14766	260326
GPR68	G protein-coupled receptor 68	2.026						1	Plasma Membrane	G-protein coupled receptor			8111	238377	314386
GPR87	G protein-coupled receptor 87						2.009	1	Plasma Membrane	G-protein coupled receptor			53836	84111	310443
GRAMD1B	GRAM domain containing 1B		2.151					1	unknown	other			57476	235283	300644
GSDMA	gasdermin A	-2.054						1	Cytoplasm	other			284110	57911	360619
GSN	gelsolin	2.029						1	Extracellular Space	other	disease progression,efficacy		2934	227753	296654
GSPT2	G1 to S phase transition 2	2.359	-2.929		-2.929	2.26		4	Cytoplasm	translation regulator			23708	14853	501582
GSTM1	glutathione S-transferase mu 1				-2.086			1	Cytoplasm	enzyme	diagnosis,efficacy,prognosis,safety,unspecified application		2944	14863	24424
GSTO2	glutathione S-transferase omega 2				2.753		3.26	2	Cytoplasm	enzyme			119391	68214	309465
GSTT1	glutathione S-transferase theta 1	-3.59				-3.511	-3.59	3	Cytoplasm	enzyme	diagnosis,efficacy		2952	14871	25260
H1F0	H1 histone family, member 0						-3.535	1	Nucleus	other			3005	14958	24437
H2AFJ	H2A histone family, member J		-2.339					1	unknown	other			55766	232440	690795
HAS2	hyaluronan synthase 2						-5.819	1	Plasma Membrane	enzyme			3037	15117	25694
HAT1	histone acetyltransferase 1	2.001						1	Nucleus	enzyme			8520	107435	296501
HBE1	hemoglobin, epsilon 1		2.006		2.272	3.585	2.178	4	Cytoplasm	transporter			3046		502359
HBG1	hemoglobin, gamma A					2.357		1	Cytoplasm	other			3047	15132	94164
HBG2	hemoglobin, gamma G		2.175			2.164		2	Cytoplasm	other			3048	15135	293267
HHIP	hedgehog interacting protein				-2.057	-2.09	-10.839	3	Plasma Membrane	other			64399	15245	291936
HHIP-AS1	HHIP antisense RNA 1						-4.86	1	unknown	other			646576
HIPK2	homeodomain interacting protein kinase 2						2.002	1	Nucleus	kinase			28996	15258	362342
HLA-B	major histocompatibility complex, class I, B				-2.489		-2.147	2	Plasma Membrane	transmembrane receptor	safety		3106	667977|110557|15013|15006|14972|69717|15015|15018|14964|14963	24973|414791|368153|309627|414779|414783|414789|414819|414793|309600|309607|309603|414792|24974|414790|24977
HMGB1	high mobility group box 1	2.099						1	Nucleus	transcription regulator	diagnosis		3146	15289	679571
HMGCS1	3-hydroxy-3-methylglutaryl-CoA synthase 1 (soluble)					-2.529		1	Cytoplasm	enzyme			3157	208715	29637
HNRNPA2B1	heterogeneous nuclear ribonucleoprotein A2/B1				-2.414			1	Nucleus	other			3181	53379	362361
HNRNPH1	heterogeneous nuclear ribonucleoprotein H1 (H)	2.131	-2.056					2	Nucleus	other	diagnosis		3187	59013
HOMER2	homer homolog 2 (Drosophila)	4.244						1	Plasma Membrane	other			9455	26557	29547
HOXB8	homeobox B8					-2.75	-2.626	2	Nucleus	transcription regulator			3218	15416	24457
HOXC8	homeobox C8	2.324			-2.362	2.122		3	Nucleus	transcription regulator			3224	15426
HPS1	Hermansky-Pudlak syndrome 1						2.041	1	Cytoplasm	other	diagnosis		3257	192236	114638
HSD11B1	hydroxysteroid (11-beta) dehydrogenase 1		3.072	2.093			-2.42	3	Cytoplasm	enzyme			3290	15483	25116
HSD17B2	hydroxysteroid (17-beta) dehydrogenase 2	-2.153						1	Cytoplasm	enzyme			3294	15486	79243
HSPB1	heat shock 27kDa protein 1	3.147						1	Cytoplasm	other	diagnosis		3315	15507	24471
HSPE1	heat shock 10kDa protein 1 (chaperonin 10)	-2.895			-3.083			2	Cytoplasm	enzyme			3336	15528	25462
HTRA1	HtrA serine peptidase 1	2.567						1	Extracellular Space	peptidase			5654	56213	65164
IAH1	isoamyl acetate-hydrolyzing esterase 1 homolog (S. cerevisiae)	-3.597					2.229	2	unknown	other			285148	67732	298917
ICA1	islet cell autoantigen 1, 69kDa					2.774		1	Cytoplasm	other	unspecified application		3382	15893	81024
ICAM2	intercellular adhesion molecule 2					2.045		1	Plasma Membrane	other			3384	15896	360647
ICK	intestinal cell (MAK-like) kinase				-2.092			1	Cytoplasm	kinase			22858	56542	84411
IDH3A	isocitrate dehydrogenase 3 (NAD+) alpha				-2.14			1	Cytoplasm	enzyme			3419	67834	114096
IFI27	interferon, alpha-inducible protein 27					3.538		1	Cytoplasm	other	disease progression		3429	52668	170512
IFI44	interferon-induced protein 44	2.907				2.204		2	Cytoplasm	other			10561	99899	310969
IFI6	interferon, alpha-inducible protein 6	2.344						1	Cytoplasm	other			2537
IFIT1	interferon-induced protein with tetratricopeptide repeats 1	2.766						1	Cytoplasm	other			3434	112419|667373	294090
IFITM1	interferon induced transmembrane protein 1						-2.403	1	Plasma Membrane	transmembrane receptor			8519	68713	293618
IGFBP7	insulin-like growth factor binding protein 7						-2.848	1	Extracellular Space	transporter	diagnosis		3490	29817	289560
IGSF3	immunoglobulin superfamily, member 3					-2.847	-2.146	2	Plasma Membrane	other			3321	78908	295325
IL11	interleukin 11	-2.434				-3.01		2	Extracellular Space	cytokine	unspecified application		3589	16156	171040
IL1A	interleukin 1, alpha	4.961						1	Extracellular Space	cytokine	efficacy,prognosis,unspecified application	IL-1 trap	3552	16175	24493
IL1B	interleukin 1, beta	12.847				5.042	5.094	3	Extracellular Space	cytokine	diagnosis,efficacy,prognosis,safety	IL-1 trap, canakinumab	3553	16176	24494
IL1RAPL1	interleukin 1 receptor accessory protein-like 1	2.548		2.152			2.157	3	Plasma Membrane	transmembrane receptor			11141	331461	317553
IL24	interleukin 24	2.014				8.715	21.768	3	Extracellular Space	cytokine			11009	93672	170819
IL27RA	interleukin 27 receptor, alpha	2.147						1	Plasma Membrane	transmembrane receptor			9466	50931	288905
IL7R	interleukin 7 receptor				-2.268		-2.227	2	Plasma Membrane	transmembrane receptor		recombinant human interleukin-7	3575	16197	294797
IL8	interleukin 8		-2.074					1	Extracellular Space	cytokine	diagnosis,disease progression,efficacy,prognosis,response to therapy,safety,unspecified application		3576
INHBE	inhibin, beta E						2.983	1	Extracellular Space	growth factor			83729	16326	83711
INPP1	inositol polyphosphate-1-phosphatase	-3.586				-5.875	-4.768	3	Cytoplasm	phosphatase			3628	16329	316376
IRF9	interferon regulatory factor 9	3.791						1	Nucleus	transcription regulator			10379	16391	305896
ISG20	interferon stimulated exonuclease gene 20kDa	2.26	-2.223					2	Nucleus	enzyme			3669	57444	293052
ISL1	ISL LIM homeobox 1						-2.884	1	Nucleus	transcription regulator			3670	16392	64444
ISM1	isthmin 1 homolog (zebrafish)					-2.013	-2.085	2	unknown	other			140862	319909	311760
ITFG3	integrin alpha FG-GAP repeat containing 3						-2.012	1	unknown	other			83986	106581	360502
ITGA2	integrin, alpha 2 (CD49B, alpha 2 subunit of VLA-2 receptor)						-2.443	1	Plasma Membrane	transmembrane receptor	disease progression,efficacy,prognosis		3673	16398	170921
ITGA6	integrin, alpha 6	2.086						1	Plasma Membrane	transmembrane receptor	prognosis		3655	16403	114517
ITGAV	integrin, alpha V				-2.598			1	Plasma Membrane	ion channel	diagnosis	abciximab, CNTO 95, EMD121974	3685	16410	296456
ITGB1	integrin, beta 1 (fibronectin receptor, beta polypeptide, antigen CD29 includes MDF2, MSK12)						-2.61	1	Plasma Membrane	transmembrane receptor	disease progression,prognosis		3688	16412	24511
ITGB2	integrin, beta 2 (complement component 3 receptor 3 and 4 subunit)				-3.33		2.33	2	Plasma Membrane	transmembrane receptor			3689	16414	309684
ITGB5	integrin, beta 5						-2.33	1	Plasma Membrane	other	diagnosis	EMD121974	3693	16419	257645
ITM2A	integral membrane protein 2A		2.366			2.39		2	Plasma Membrane	other			9452	16431	317218
ITPA	inosine triphosphatase (nucleoside triphosphate pyrophosphatase)				-2.269			1	Cytoplasm	enzyme			3704	16434	311422
JAG1	jagged 1						-2.519	1	Extracellular Space	growth factor	efficacy		182	16449	29146
JARID2	jumonji, AT rich interactive domain 2	2.308						1	Nucleus	transcription regulator			3720	16468
JMJD8	jumonji domain containing 8	-5.02	-2.154					2	unknown	other			339123	72106	360498
KAT6A	K(lysine) acetyltransferase 6A						-2.075	1	Nucleus	enzyme			7994	244349	306571
KATNAL1	katanin p60 subunit A-like 1	2.11						1	Cytoplasm	enzyme			84056	231912	288449
KCNS3	potassium voltage-gated channel, delayed-rectifier, subfamily S, member 3						-2.224	1	Plasma Membrane	ion channel			3790	238076	83588
KCNU1	potassium channel, subfamily U, member 1						-2.57	1	unknown	ion channel			157855	16532	680912
KDELC1	KDEL (Lys-Asp-Glu-Leu) containing 1	2.257						1	Cytoplasm	other			79070	72050	316370
KDELR3	KDEL (Lys-Asp-Glu-Leu) endoplasmic reticulum protein retention receptor 3	2.062				2.062		2	Cytoplasm	transporter			11015	105785	315131
KIAA1324	KIAA1324				-2.306			1	Plasma Membrane	other			57535	229722
KIF11	kinesin family member 11	2.106						1	Nucleus	other			3832	16551	171304
KIF23	kinesin family member 23				-2.24			1	Cytoplasm	other	prognosis		9493	71819	315740
KIF5C	kinesin family member 5C					-2.016		1	Cytoplasm	other			3800	16574	311024
KLHL5	kelch-like family member 5	2.28						1	Extracellular Space	other			51088	71778	305351
KPNA2	karyopherin alpha 2 (RAG cohort 1, importin alpha 1)	2.398						1	Nucleus	transporter	diagnosis		3838	16647	85245|100359600
KRBA1	KRAB-A domain containing 1						2.119	1	unknown	other			84626	77827	362358
KRCC1	lysine-rich coiled-coil 1	3.223					-2.007	2	Extracellular Space	other			51315	57896	312437
KRT86	keratin 86					-2.066		1	Cytoplasm	other			3892	16679	407760
KRTAP2-3 (includes others)	keratin associated protein 2-3		-2.612			2.48		2	unknown	other			81872|85294|730755	100502803|71453|100041412|100041488	501721|680152|501720|680136
LACTB	lactamase, beta				-2.244			1	Cytoplasm	other			114294	80907	300803
LAIR2	leukocyte-associated immunoglobulin-like receptor 2				2.224			1	Plasma Membrane	other			3904
LAMA4	laminin, alpha 4	2.495						1	Extracellular Space	enzyme			3910	16775	309816
LAMA5	laminin, alpha 5		-2.562			-2.003	-4.345	3	Extracellular Space	other	diagnosis		3911	16776	140433
LAMB1	laminin, beta 1	2.419						1	Extracellular Space	other			3912	16777	298941
LAMC1	laminin, gamma 1 (formerly LAMB2)						-2.359	1	Extracellular Space	other			3915	226519	117036
LAMC2	laminin, gamma 2	2.331						1	Extracellular Space	other	diagnosis		3918	16782	192362
LAMP2	lysosomal-associated membrane protein 2						-2.023	1	Plasma Membrane	enzyme			3920	16784	24944
LBH	limb bud and heart development	2.09						1	Nucleus	transcription regulator			81606	77889	683626
LCP1	lymphocyte cytosolic protein 1 (L-plastin)						-2.872	1	Cytoplasm	other	disease progression		3936	18826	306071
LEPREL1	leprecan-like 1	-3.444				-4.709	-4.592	3	Cytoplasm	enzyme			55214	210530	288016
LEPREL4	leprecan-like 4	2.125						1	Nucleus	other			10609	66180	59101
LEPROTL1	leptin receptor overlapping transcript-like 1						-2.155	1	Plasma Membrane	other			23484	68192	361160
LIN28B	lin-28 homolog B (C. elegans)		2.047					1	unknown	other			389421	380669	689054
LINC00467	long intergenic non-protein coding RNA 467	2.123						1	unknown	other			84791
LINC00478	long intergenic non-protein coding RNA 478			2.178			3.358	2	unknown	other			388815
LIPG	lipase, endothelial	-2.223				-2.223	-2.223	3	Extracellular Space	enzyme			9388	16891	291437
LOC100128822	uncharacterized LOC100128822	2.177						1	unknown	other			100128822
LOC100133077	uncharacterized LOC100133077	2.335				2.108		2	unknown	other			100133077
LOC100505715	uncharacterized LOC100505715		2.296					1	unknown	other			100505715
LOC285299	FSHD region gene 2 family, member C-like		4.846					1	unknown	other			285299
LOC338620	uncharacterized LOC338620						-3.131	1	unknown	other			338620
LOC339240	keratin 17 pseudogene						3.942	1	unknown	other			339240
LOC339535	uncharacterized LOC339535					-2.697		1	unknown	other			339535
LOC644936	actin, beta pseudogene	2.807						1	unknown	other			644936
LOC650368	asparagine-linked glycosylation 1-like pseudogene		2.274	2.594				2	unknown	other			650368
LOXL1	lysyl oxidase-like 1		-2.282					1	Extracellular Space	enzyme	unspecified application		4016	16949	315714
LOXL3	lysyl oxidase-like 3				-2.424		-2.813	2	Extracellular Space	enzyme			84695	16950	312478
LPAR1	lysophosphatidic acid receptor 1		-2.4				-4.248	2	Plasma Membrane	G-protein coupled receptor			1902	14745	116744
LPHN1	latrophilin 1						2.201	1	Plasma Membrane	G-protein coupled receptor			22859	330814	65096
LPHN2	latrophilin 2	-2.317						1	Plasma Membrane	G-protein coupled receptor			23266	99633	171447
LRIG1	leucine-rich repeats and immunoglobulin-like domains 1					-2.201	-3.316	2	Extracellular Space	other			26018	16206	312574
LRP10	low density lipoprotein receptor-related protein 10	2.17						1	Plasma Membrane	transmembrane receptor			26020	65107	305880
LRP3	low density lipoprotein receptor-related protein 3	3.045				2.147	4.272	3	Plasma Membrane	transmembrane receptor			4037	435965	89787
LRRC17	leucine rich repeat containing 17				-2.9		-5.546	2	Extracellular Space	other			10234	74511	502715
LRRC20	leucine rich repeat containing 20	-2.259				-2.05		2	unknown	other			55222	216011	499430
LRRC38	leucine rich repeat containing 38					18.756		1	unknown	other			126755	242735	313681
LRRFIP1	leucine rich repeat (in FLII) interacting protein 1	2.218						1	Cytoplasm	other			9208	16978	367314
LYPD1	LY6/PLAUR domain containing 1	2.958					-2.662	2	Plasma Membrane	G-protein coupled receptor			116372	72585	360838
LYPD6	LY6/PLAUR domain containing 6					-2.114		1	Extracellular Space	other			130574	320343
LYPD6B	LY6/PLAUR domain containing 6B					-4.79		1	unknown	other			130576	71897	362133
MAGEA1	melanoma antigen family A, 1 (directs expression of antigen MZ2-E)	-11.886						1	Plasma Membrane	other	disease progression,prognosis		4100		309261
MAGEA2/MAGEA2B	melanoma antigen family A, 2	-2.06						1	Nucleus	other			266740|4101
MAGEC1	melanoma antigen family C, 1						14.361	1	unknown	other	disease progression		9947
MAGEC2	melanoma antigen family C, 2		2.367					1	unknown	other	disease progression		51438
MAGEE1	melanoma antigen family E, 1					-3.879	-2.952	2	Plasma Membrane	other			57692	107528	317232
MAK16	MAK16 homolog (S. cerevisiae)						-2.257	1	Nucleus	other			84549	67920	306526
MAOA	monoamine oxidase A						7.489	1	Cytoplasm	enzyme		ladostigil, 1-ethylphenoxathiin 10,10-dioxide, moclobemide, methamphetamine, dextroamphetamine, procainamide, tranylcypromine, phenelzine, iproniazid, isocarboxazid, phentermine, benzphetamine, N-(2-indanyl)glycinamide	4128	17161	29253
MAP1B	microtubule-associated protein 1B						-3.105	1	Cytoplasm	other			4131	17755	29456
MAP3K7CL	MAP3K7 C-terminal like	2.462			-3.803			2	unknown	other			56911	224419	304131
MAP7	microtubule-associated protein 7		2.203					1	Cytoplasm	other			9053	17761
MAPK1IP1L	mitogen-activated protein kinase 1 interacting protein 1-like						-2.053	1	Nucleus	other			93487	218975	361028
MCM8	minichromosome maintenance complex component 8				-2.516			1	Nucleus	enzyme			84515	66634	296178
MDK	midkine (neurite growth-promoting factor 2)	-2.214				-2.214	-2.055	3	Extracellular Space	growth factor	diagnosis		4192	17242	81517
MGMT	O-6-methylguanine-DNA methyltransferase		3.137	2.132			8.274	3	Nucleus	enzyme	diagnosis,disease progression,efficacy,prognosis	O6-benzylguanine	4255	17314	25332
MIA	melanoma inhibitory activity	2.198						1	Extracellular Space	other	disease progression,prognosis		8190	12587	81510
MINPP1	multiple inositol-polyphosphate phosphatase 1	2.103						1	Cytoplasm	phosphatase			9562	17330	29688|499084
MMP3	matrix metallopeptidase 3 (stromelysin 1, progelatinase)				2.6		-2.412	2	Extracellular Space	peptidase	diagnosis,efficacy	marimastat	4314	17392	171045
MMP9	matrix metallopeptidase 9 (gelatinase B, 92kDa gelatinase, 92kDa type IV collagenase)	-2.734			-2.583	-4.528		3	Extracellular Space	peptidase	diagnosis,disease progression,efficacy,prognosis,unspecified application		4318	17395	81687
MNS1	meiosis-specific nuclear structural 1	2.231						1	unknown	other			55329	17427	363093
MOCOS	molybdenum cofactor sulfurase						-2.198	1	Cytoplasm	enzyme			55034	68591	361300
MPLKIP	M-phase specific PLK1 interacting protein	2.115						1	Nucleus	other			136647	66308	684996
MPZL2	myelin protein zero-like 2					-2.072	-2.089	2	Plasma Membrane	other			10205	14012	300679
MRGPRX4	MAS-related GPR, member X4	2.512				2.064		2	Plasma Membrane	G-protein coupled receptor			117196	404242	282547
MRPL11	mitochondrial ribosomal protein L11						2.108	1	Cytoplasm	other			65003	66419	293666
MRPS26	mitochondrial ribosomal protein S26				-2.077			1	Cytoplasm	other			64949	99045	362216
MSANTD3	Myb/SANT-like DNA-binding domain containing 3	2.175						1	unknown	other			91283	66665	362516
MSRB3	methionine sulfoxide reductase B3						-2.575	1	unknown	other			253827	320183
MSX1	msh homeobox 1					-2.142		1	Nucleus	transcription regulator			4487	17701	81710
MUC1	mucin 1, cell surface associated	2.004						1	Plasma Membrane	transcription regulator	diagnosis,disease progression,efficacy,prognosis,safety,unspecified application	HuHMFG1	4582	17829	24571
MUM1L1	melanoma associated antigen (mutated) 1-like 1		2.382					1	unknown	other			139221	245631	501630
MYB	v-myb myeloblastosis viral oncogene homolog (avian)					-2.028		1	Nucleus	transcription regulator			4602	17863
MYBL1	v-myb myeloblastosis viral oncogene homolog (avian)-like 1	2.04						1	Nucleus	transcription regulator			4603	17864	297783
MYH10	myosin, heavy chain 10, non-muscle	-2.134						1	Cytoplasm	other	unspecified application		4628	77579	79433
MYH9	myosin, heavy chain 9, non-muscle	2.239						1	Cytoplasm	transporter	unspecified application		4627	17886	25745
MYL12A	myosin, light chain 12A, regulatory, non-sarcomeric						-2.555	1	Cytoplasm	other	unspecified application		10627	67268	501203
MYL5	myosin, light chain 5, regulatory						2.038	1	Cytoplasm	other			4636
MYLK	myosin light chain kinase						-2.45	1	Cytoplasm	kinase	prognosis		4638	107589
MYO10	myosin X	2.299						1	Cytoplasm	other			4651	17909	310178
NAP1L5	nucleosome assembly protein 1-like 5	4.355				2.165	4.086	3	unknown	other			266812	58243	688843
NAPB	N-ethylmaleimide-sensitive factor attachment protein, beta				-2.064			1	Cytoplasm	transporter			63908	17957	499903
NAV1	neuron navigator 1						-2.077	1	unknown	enzyme			89796	215690
NCEH1	neutral cholesterol ester hydrolase 1	2.698						1	Plasma Membrane	enzyme			57552	320024	294930
NCF1B	neutrophil cytosolic factor 1B pseudogene				2.234			1	unknown	other			654816
NDN	necdin, melanoma antigen (MAGE) family member			2.282				1	Nucleus	other			4692	17984	308690
NDRG2	NDRG family member 2	-2.006						1	Cytoplasm	other			57447	29811	171114
NDUFAF5	NADH dehydrogenase (ubiquinone) complex I, assembly factor 5	2.05						1	Cytoplasm	other			79133	69487	296190
NEDD4L	neural precursor cell expressed, developmentally down-regulated 4-like, E3 ubiquitin protein ligase						-2.389	1	Cytoplasm	enzyme			23327	83814	291553
NEDD8	neural precursor cell expressed, developmentally down-regulated 8						2.11	1	Nucleus	enzyme			4738	18002	25490
NEFL	neurofilament, light polypeptide					-2.376	-2.376	2	Cytoplasm	other			4747	18039	83613
NELL2	NEL-like 2 (chicken)				2.21			1	Extracellular Space	other			4753	54003	81734
NFE2L3	nuclear factor (erythroid-derived 2)-like 3				-2.395			1	Nucleus	transcription regulator			9603	18025	312331
NFIB	nuclear factor I/B						-2.325	1	Nucleus	transcription regulator			4781	18028	29227
NFIX	nuclear factor I/X (CCAAT-binding transcription factor)	2.375						1	Nucleus	transcription regulator			4784	18032	81524
NFKBIA	nuclear factor of kappa light polypeptide gene enhancer in B-cells inhibitor, alpha				-2.034			1	Cytoplasm	transcription regulator			4792	18035	25493
NFX1	nuclear transcription factor, X-box binding 1	2.082						1	Nucleus	transcription regulator			4799	74164	313166
NIPSNAP1	nipsnap homolog 1 (C. elegans)						-2.648	1	Cytoplasm	enzyme			8508	18082	360971
NLGN4X	neuroligin 4, X-linked	-2.455	-2.455		-2.455	-2.455	-2.455	5	Plasma Membrane	enzyme			57502
NLRP7	NLR family, pyrin domain containing 7			3.11				1	Extracellular Space	other			199713
NMB	neuromedin B					2.157		1	Extracellular Space	other			4828	68039	499194
NMRAL1	NmrA-like family domain containing 1		-3.475				2.514	2	Nucleus	other			57407	67824	287063
NNMT	nicotinamide N-methyltransferase		2.16					1	Cytoplasm	enzyme	unspecified application	nicotinic acid	4837	18113	300691
NOX4	NADPH oxidase 4		2.574				-2.793	2	Cytoplasm	enzyme			50507	50490	85431
NPM3	nucleophosmin/nucleoplasmin 3						2.019	1	Nucleus	other			10360	18150	502389
NPR2	natriuretic peptide receptor B/guanylate cyclase B (atrionatriuretic peptide receptor B)						-2.158	1	Plasma Membrane	G-protein coupled receptor		nesiritide	4882	230103	116564
NR2F2	nuclear receptor subfamily 2, group F, member 2		-2.127					1	Nucleus	ligand-dependent nuclear receptor			7026	11819	113984
NREP	neuronal regeneration related protein	2.117						1	Cytoplasm	other			9315	27528	338475
NRG1	neuregulin 1				-2.955		-3.675	2	unknown	growth factor	diagnosis,response to therapy		3084
NSUN5	NOP2/Sun domain family, member 5					-3.017		1	unknown	other			55695	100609	288595
NT5DC3	5'-nucleotidase domain containing 3						-2.173	1	unknown	other			51559	103466	691922
NTM	neurotrimin						2.29	1	Plasma Membrane	other			50863	235106	50864
NTNG1	netrin G1						-2.605	1	Extracellular Space	other			22854	80883	295382
NUAK1	NUAK family, SNF1-like kinase, 1				-2.133			1	unknown	kinase			9891	77976	299694
NUCB2	nucleobindin 2	2.838						1	Nucleus	other			4925	53322	59295
NUCKS1	nuclear casein kinase and cyclin-dependent kinase substrate 1	-2.356				-2.121		2	Nucleus	kinase			64710	98415	64709
NUDT16P1	nudix (nucleoside diphosphate linked moiety X)-type motif 16 pseudogene 1	2.103						1	unknown	other			152195
NUDT7	nudix (nucleoside diphosphate linked moiety X)-type motif 7				2.163			1	Cytoplasm	enzyme	safety		283927	67528
NXF3	nuclear RNA export factor 3					3.316		1	Nucleus	transporter			56000	245610	302591
OAS1	2'-5'-oligoadenylate synthetase 1, 40/46kDa			2.003				1	Cytoplasm	enzyme			4938	23960|246730	192281
OAS2	2'-5'-oligoadenylate synthetase 2, 69/71kDa	2.132						1	Cytoplasm	enzyme			4939	246728	363938
OCIAD2	OCIA domain containing 2	8.574	-4.333	-4.333	-4.333	-4.333	3.22	6	Cytoplasm	other			132299	433904	100361733
OR51B4	olfactory receptor, family 51, subfamily B, member 4	2.225	3.317	2.135		5.2		4	Plasma Membrane	G-protein coupled receptor			79339	18367	293268|405912
OR51B5	olfactory receptor, family 51, subfamily B, member 5	2.943	2.159		2.194	3.32	3.249	5	Plasma Membrane	G-protein coupled receptor			282763	259126	293255
OR51I1	olfactory receptor, family 51, subfamily I, member 1		2.444			2.706	2.088	3	Plasma Membrane	G-protein coupled receptor			390063	258819	365330
OSBP2	oxysterol binding protein 2		-4.059				-3.429	2	Cytoplasm	other			23762	74309	305475
PABPC1	poly(A) binding protein, cytoplasmic 1	2.841						1	Cytoplasm	translation regulator			26986	18458	171350
PAEP	progestagen-associated endometrial protein	2.342	6.973		2.751			3	Cytoplasm	other	diagnosis		5047
PAGE1	P antigen family, member 1 (prostate associated)	-3.63				-2.421	3.481	3	unknown	other			8712
PANK2	pantothenate kinase 2				-2.218			1	Cytoplasm	kinase			80025	74450	296167
PAPPA	pregnancy-associated plasma protein A, pappalysin 1					-2.916		1	Extracellular Space	peptidase	diagnosis		5069	18491	313262
PAPSS1	3'-phosphoadenosine 5'-phosphosulfate synthase 1	2.052						1	Cytoplasm	enzyme			9061	23971	295443
PARP9	poly (ADP-ribose) polymerase family, member 9	2.269						1	Nucleus	other			83666	80285	303905
PARVA	parvin, alpha				-2.286			1	Cytoplasm	other			55742	57342	57341
PAWR	PRKC, apoptosis, WT1, regulator				-2.139			1	Nucleus	transcription regulator	diagnosis,prognosis		5074	114774	64513
PAX8	paired box 8					2.181		1	Nucleus	transcription regulator	disease progression		7849	18510	81819
PBK	PDZ binding kinase						-2.406	1	Cytoplasm	kinase			55872	52033	290326
PCDHB2	protocadherin beta 2					-2.989		1	Plasma Membrane	other			56133	93873	498843
PCM1	pericentriolar material 1						-2.554	1	Cytoplasm	other			5108	18536	81740
PCOLCE2	procollagen C-endopeptidase enhancer 2					-2.848		1	Extracellular Space	other			26577	76477
PCSK5	proprotein convertase subtilisin/kexin type 5					-2.029		1	Extracellular Space	peptidase			5125	18552	116548
PDE4B	phosphodiesterase 4B, cAMP-specific		2.141					1	Cytoplasm	enzyme		enprofylline, dyphylline, nitroglycerin, arofylline, tetomilast, L 869298, ibudilast, aminophylline, anagrelide, cilomilast, milrinone, rolipram, dipyridamole, L-826,141, ketotifen, roflumilast, tolbutamide, papaverine, theophylline, pentoxifylline, caffeine	5142	18578	24626
PDLIM1	PDZ and LIM domain 1					-2.095		1	Cytoplasm	transcription regulator	unspecified application		9124	54132	54133
PDLIM3	PDZ and LIM domain 3						-2.485	1	Cytoplasm	other			27295		114108
PDP1	pyruvate dehyrogenase phosphatase catalytic subunit 1	2.421						1	Cytoplasm	phosphatase			54704	381511	54705
PDPN	podoplanin					13.78		1	Plasma Membrane	transporter	diagnosis,disease progression,prognosis,unspecified application		10630	14726	54320
PEX13	peroxisomal biogenesis factor 13	2.021						1	Cytoplasm	transporter			5194	72129	305581
PGAP2	post-GPI attachment to proteins 2						-2.261	1	unknown	transporter			27315
PGBD5	piggyBac transposable element derived 5			2.114	2.72			2	unknown	other			79605
PGM5	phosphoglucomutase 5					2.456		1	Cytoplasm	enzyme			5239	226041	679990
PHACTR2	phosphatase and actin regulator 2						-2.535	1	unknown	other			9749	215789	308291
PHF19	PHD finger protein 19						2.392	1	unknown	other			26147	74016	296653
PHLDB2	pleckstrin homology-like domain, family B, member 2						-2.596	1	Cytoplasm	other			90102	208177	685611
PICK1	protein interacting with PRKCA 1						-2.001	1	Cytoplasm	enzyme			9463	18693	84591
PINX1	PIN2/TERF1 interacting, telomerase inhibitor 1						-2.149	1	Nucleus	other			54984	72400	305963
PLAC8	placenta-specific 8					-2.281	-2.281	2	Nucleus	other			51316	231507	360914
PLAT	plasminogen activator, tissue	3.53					-2.957	2	Extracellular Space	peptidase	diagnosis,efficacy,prognosis,safety,unspecified application		5327	18791	25692
PLK2	polo-like kinase 2				-2.399			1	Nucleus	kinase			10769	20620	83722
PMEPA1	prostate transmembrane protein, androgen induced 1		2.5		-2.554	-3.234	-2.97	4	Plasma Membrane	other			56937	65112	311676
PNMA2	paraneoplastic Ma antigen 2		-2.682				-2.407	2	Nucleus	transporter			10687	239157	305977
POLM	polymerase (DNA directed), mu	2.251						1	Nucleus	enzyme			27434	54125	289757
PPAP2B	phosphatidic acid phosphatase type 2B		2.636	2.246	3.642		-2.502	4	Plasma Membrane	phosphatase			8613	67916	192270
PPFIBP2	PTPRF interacting protein, binding protein 2 (liprin beta 2)				2.033			1	Nucleus	phosphatase			8495	19024	308918
PPP2CB	protein phosphatase 2, catalytic subunit, beta isozyme	2.419					-2.444	2	Cytoplasm	phosphatase			5516	19053	24673
PPP3CC	protein phosphatase 3, catalytic subunit, gamma isozyme						-2.119	1	Cytoplasm	phosphatase		ISAtx-247, tacrolimus, pimecrolimus, cyclosporin A	5533	19057	171378
PPP4R1	protein phosphatase 4, regulatory subunit 1				-2.146		-2.015	2	unknown	phosphatase			9989	70351	140943
PRDM8	PR domain containing 8	2.801						1	Nucleus	transcription regulator			56978	77630
PRMT6	protein arginine methyltransferase 6						-2.108	1	Nucleus	enzyme			55170	99890	295384
PRNP	prion protein				-2.023			1	Plasma Membrane	other	diagnosis,prognosis		5621	19122	24686
PROSC	proline synthetase co-transcribed homolog (bacterial)						-3.08	1	Cytoplasm	enzyme			11212	114863	306544
PRR5	proline rich 5 (renal)	-2.027				-2.101		2	unknown	other			55615	109270	315189
PRSS23	protease, serine, 23				-2.029			1	Extracellular Space	peptidase			11098	76453	308807
PSD4	pleckstrin and Sec7 domain containing 4					-2.511		1	Cytoplasm	other			23550	215632	311785
PSMB9	proteasome (prosome, macropain) subunit, beta type, 9		-2.043					1	Cytoplasm	peptidase		carfilzomib	5698	16912	24967
PTGES	prostaglandin E synthase				2.058			1	Cytoplasm	enzyme	diagnosis,prognosis		9536	64292	59103
PTGFRN	prostaglandin F2 receptor inhibitor	2.63						1	Plasma Membrane	other			5738	19221	29602
PTMA	prothymosin, alpha	3.163						1	Nucleus	other			5757
PTPN12	protein tyrosine phosphatase, non-receptor type 12	2.287						1	Cytoplasm	phosphatase			5782	19248	117255
PTPRA	protein tyrosine phosphatase, receptor type, A				-2.282			1	Plasma Membrane	phosphatase			5786	19262	25167
PTPRK	protein tyrosine phosphatase, receptor type, K	2.803						1	Plasma Membrane	phosphatase			5796	19272	360302
PTPRU	protein tyrosine phosphatase, receptor type, U					-2.135		1	Plasma Membrane	phosphatase			10076	19273	116680
PTTG1IP	pituitary tumor-transforming 1 interacting protein				-2.804			1	Nucleus	other			754	108705	365548
PXDN	peroxidasin homolog (Drosophila)	-3.368	-2.884	-2.41	-2.536	-3.368	-3.368	6	Extracellular Space	enzyme			7837	69675	554172
PYGB	phosphorylase, glycogen; brain		-2.482					1	Cytoplasm	enzyme			5834	110078	25739
RAB11FIP1	RAB11 family interacting protein 1 (class I)						-2.695	1	Cytoplasm	other			80223	75767	498650
RAB23	RAB23, member RAS oncogene family						-2.677	1	Cytoplasm	enzyme			51715	19335	367242
RAB31	RAB31, member RAS oncogene family						-3.075	1	Cytoplasm	enzyme			11031	106572	246324
RAB4A	RAB4A, member RAS oncogene family	2.126						1	Cytoplasm	enzyme			5867	19341	25532
RAD21	RAD21 homolog (S. pombe)	2.089						1	Nucleus	other			5885	19357	314949
RAP1GDS1	RAP1, GTP-GDP dissociation stimulator 1						-2.135	1	unknown	other			5910	229877	310909
RCN3	reticulocalbin 3, EF-hand calcium binding domain					-2.972	-3.383	2	Cytoplasm	other			57333	52377	494125
REEP5	receptor accessory protein 5						-2.072	1	Extracellular Space	transporter			7905	13476	364838
RGS2	regulator of G-protein signaling 2, 24kDa		2.413				2.116	2	Nucleus	other			5997	19735	84583
RGS4	regulator of G-protein signaling 4						-17.267	1	Cytoplasm	other			5999	19736	29480
RHOBTB3	Rho-related BTB domain containing 3						-2.095	1	unknown	enzyme			22836	73296	309922
RN7SK	RNA, 7SK small nuclear						2.323	1	Nucleus	other			125050	19817
RNF217	ring finger protein 217						-2.099	1	unknown	enzyme			154214	268291	292188
RNF24	ring finger protein 24						-2.304	1	unknown	other			11237	51902
RNU1-5	RNA, U1 small nuclear 5						2.148	1	unknown	other			26863
RNU1-9	RNA, U1 small nuclear 9						2.201	1	unknown	other			26864
RNU4-2	RNA, U4 small nuclear 2						2.459	1	unknown	other			26834
RNU5A-1	RNA, U5A small nuclear 1						2.351	1	unknown	other			26831
RNY4	RNA, Ro-associated Y4		-2.516			-2.097		2	unknown	other			6086
RPL23AP53	ribosomal protein L23a pseudogene 53						-2.526	1	unknown	other			644128
RPL9	ribosomal protein L9	2.126						1	Cytoplasm	other	diagnosis		6133	20005
RPRD1A	regulation of nuclear pre-mRNA domain containing 1A						-3.009	1	Extracellular Space	other			55197	225283	291736
RPS29	ribosomal protein S29				-2.123			1	Cytoplasm	other			6235	20090	25348
RPS6KA2	ribosomal protein S6 kinase, 90kDa, polypeptide 2	2.416						1	Nucleus	kinase			6196	20112	117269
RRAGD	Ras-related GTP binding D	2.492					2.448	2	Cytoplasm	enzyme			58528	52187	297960
RRM2B	ribonucleotide reductase M2 B (TP53 inducible)	2.177						1	Nucleus	enzyme	efficacy,prognosis	triapine, hydroxyurea, cladribine	50484	382985	299976
RTN1	reticulon 1						2.969	1	Cytoplasm	other			6252	104001	116644
RTN4	reticulon 4	2.137						1	Cytoplasm	other	diagnosis		57142	68585	83765
S100A2	S100 calcium binding protein A2					-2.824		1	Nucleus	other	prognosis		6273
S100A4	S100 calcium binding protein A4	-2.229	-2.022				-3.518	3	Cytoplasm	other	disease progression		6275	20198	24615
S1PR1	sphingosine-1-phosphate receptor 1	2.43					-3.105	2	Plasma Membrane	G-protein coupled receptor		fingolimod	1901	13609	29733
SAMD3	sterile alpha motif domain containing 3		2.235					1	unknown	other			154075	268288	685940
SAPCD2	suppressor APC domain containing 2					-2.125		1	Nucleus	other			89958	72080	680531
SBSN	suprabasin				4.59		4.113	2	Cytoplasm	other			374897	282619
SCARA3	scavenger receptor class A, member 3		-2.684				-4.228	2	Plasma Membrane	transmembrane receptor			51435	219151	364405
SCARF2	scavenger receptor class F, member 2				-2.074			1	Plasma Membrane	transmembrane receptor			91179	224024	287949
SCARNA13	small Cajal body-specific RNA 13						2.455	1	unknown	other			677768
SCARNA18	small Cajal body-specific RNA 18				-2.033		2.205	2	unknown	other			677765
SCARNA8	small Cajal body-specific RNA 8						3.327	1	unknown	other			677776
SCARNA9	small Cajal body-specific RNA 9						2.172	1	unknown	other			619383
SCD	stearoyl-CoA desaturase (delta-9-desaturase)					-2.08		1	Cytoplasm	enzyme	diagnosis		6319	20249	246074
SCG5	secretogranin V (7B2 protein)	4.433		-2.735	-3.624	3.846		4	Extracellular Space	other	diagnosis		6447
SDCBP	syndecan binding protein (syntenin)	2.098						1	Plasma Membrane	enzyme			6386	53378	83841
SEC24D	SEC24 family, member D (S. cerevisiae)	2.383						1	Cytoplasm	transporter			9871	69608	310843
SEH1L	SEH1-like (S. cerevisiae)						-2.14	1	Cytoplasm	transporter			81929	72124
SEMA3A	sema domain, immunoglobulin domain (Ig), short basic domain, secreted, (semaphorin) 3A						-2.148	1	Extracellular Space	other			10371	20346	29751
SERINC2	serine incorporator 2	-2.148				-3.196	-8.316	3	Plasma Membrane	transporter			347735	230779	313057
SERPINB2	serpin peptidase inhibitor, clade B (ovalbumin), member 2	2.848				7.225	5.386	3	Extracellular Space	other	response to therapy		5055	18788	60325
SERPINB7	serpin peptidase inhibitor, clade B (ovalbumin), member 7	2.113			-2.333			2	Cytoplasm	other			8710	116872	117092
SERPINE1	serpin peptidase inhibitor, clade E (nexin, plasminogen activator inhibitor type 1), member 1				-2.768			1	Extracellular Space	other	diagnosis,disease progression,efficacy,prognosis,response to therapy,safety	drotrecogin alfa	5054	18787	24617
SERPINE2	serpin peptidase inhibitor, clade E (nexin, plasminogen activator inhibitor type 1), member 2						-6.576	1	Extracellular Space	other			5270	20720	29366
SERPINH1	serpin peptidase inhibitor, clade H (heat shock protein 47), member 1, (collagen binding protein 1)				-2.217			1	Extracellular Space	other			871	12406	29345
SESN1	sestrin 1		2.402					1	Nucleus	other			27244	140742	294518
SETD6	SET domain containing 6		-2.251					1	Nucleus	enzyme			79918	66083	291844
SFPQ	splicing factor proline/glutamine-rich	2.011						1	Nucleus	other			6421	71514	252855
SFR1	SWI5-dependent recombination repair 1				2.005			1	Nucleus	other			119392	67788	294030
SGCZ	sarcoglycan, zeta				2.381			1	Plasma Membrane	other			137868	244431	364605
SGK1	serum/glucocorticoid regulated kinase 1						-2.169	1	Cytoplasm	kinase			6446	20393	29517
SH3GL3	SH3-domain GRB2-like 3						2.064	1	Cytoplasm	other			6457	20408	81921
SH3KBP1	SH3-domain kinase binding protein 1	2.028						1	Cytoplasm	other			30011	58194	84357
SHROOM2	shroom family member 2						-2.074	1	Plasma Membrane	ion channel			357	110380	317435
SIGLEC14	sialic acid binding Ig-like lectin 14	-3.693			-3.411	-2.993	-2.743	4	unknown	other			100049587
SIPA1	signal-induced proliferation-associated 1	-2.917						1	Cytoplasm	other			6494	20469	361710
SIRPA	signal-regulatory protein alpha		-3.427		-2.82			2	Plasma Membrane	phosphatase			140885	19261	25528
SLC16A9	solute carrier family 16, member 9 (monocarboxylic acid transporter 9)	2.178	-2.026		-2.005			3	unknown	other			220963	66859
SLC20A2	solute carrier family 20 (phosphate transporter), member 2						-2.894	1	Plasma Membrane	transporter			6575	20516	29502
SLC23A2	solute carrier family 23 (nucleobase transporters), member 2				-2.102			1	Plasma Membrane	transporter			9962	54338	50622
SLC2A6	solute carrier family 2 (facilitated glucose transporter), member 6	-3.082						1	Plasma Membrane	transporter			11182	227659
SLC2A8	solute carrier family 2 (facilitated glucose transporter), member 8	-2.646					-2.618	2	Plasma Membrane	transporter			29988	56017	85256
SLC44A2	solute carrier family 44, member 2						-2.23	1	Extracellular Space	transporter			57153	68682	363024
SLCO3A1	solute carrier organic anion transporter family, member 3A1		-2.484					1	Plasma Membrane	transporter			28232	108116	140915
SMAD7	SMAD family member 7	2.198						1	Nucleus	transcription regulator			4092	17131	81516
SMAP1	small ArfGAP 1						-2.055	1	Cytoplasm	other			60682	98366
SMC3	structural maintenance of chromosomes 3	2.023						1	Nucleus	other			9126	13006	29486
SMIM19	small integral membrane protein 19	2.1						1	Nucleus	other			114926	102032	100362321
SNAI2	snail homolog 2 (Drosophila)	2.615						1	Nucleus	transcription regulator	disease progression		6591	20583
SNAP25	synaptosomal-associated protein, 25kDa						-2.167	1	Plasma Membrane	transporter	unspecified application	botulinum toxin type A	6616	20614	25012
SNAR-A1	small ILF3/NF90-associated RNA A1					-2.076	-2.601	2	unknown	other			100126798
SNCAIP	synuclein, alpha interacting protein					2.199		1	Cytoplasm	transcription regulator			9627	67847	307309
SNORA12	small nucleolar RNA, H/ACA box 12				-2.314		9.845	2	unknown	other			677800
SNORA28	small nucleolar RNA, H/ACA box 28						2.058	1	unknown	other			677811
SNORD3A	small nucleolar RNA, C/D box 3A						2.848	1	unknown	other			780851
SNORD3C	small nucleolar RNA, C/D box 3C						2.64	1	unknown	other			780853
SNORD3D	small nucleolar RNA, C/D box 3D						2.62	1	unknown	other			780854
SNORD46	small nucleolar RNA, C/D box 46						2.398	1	unknown	other			94161
SNORD84	small nucleolar RNA, C/D box 84						2.083	1	unknown	other			692199
SNRPB2	small nuclear ribonucleoprotein polypeptide B		-2.004					1	Nucleus	other			6629	20639	362223
SNX5	sorting nexin 5				-2.154			1	Cytoplasm	transporter			27131	69178
SNX7	sorting nexin 7	2.244						1	unknown	transporter			51375	76561	310815
SOCS2	suppressor of cytokine signaling 2				-2.2			1	Cytoplasm	other			8835	216233	84607
SORBS2	sorbin and SH3 domain containing 2			-2.452	-3.661		-4.951	3	Plasma Membrane	other			8470	234214	114901
SOX18	SRY (sex determining region Y)-box 18	-4.064				-4.064	-4.064	3	Nucleus	transcription regulator			54345	20672	311723
SOX4	SRY (sex determining region Y)-box 4					-2.267		1	Nucleus	transcription regulator			6659	20677	364712
SOX7	SRY (sex determining region Y)-box 7	-2.564				-2.564	-2.564	3	Nucleus	transcription regulator	unspecified application		83595	20680	290317
SP140	SP140 nuclear body protein					2.014		1	Nucleus	transcription regulator			11262	434484	316580
SPANXC (includes others)	SPANX family, member C				-2.132			1	Nucleus	other			728712|30014|64648|728695|100133171|64663
SPARC	secreted protein, acidic, cysteine-rich (osteonectin)						-2.969	1	Extracellular Space	other	disease progression,efficacy,prognosis		6678	20692	24791
SPINK6	serine peptidase inhibitor, Kazal type 6		-2.672		2.218	-4.09	-4.744	4	Extracellular Space	other			404203
SPIRE1	spire homolog 1 (Drosophila)						-2.563	1	Cytoplasm	other			56907	68166	307348
SPIRE2	spire homolog 2 (Drosophila)		2.665					1	Cytoplasm	other			84501	234857	307925
SPOCD1	SPOC domain containing 1		-3.254				-2.358	2	unknown	other			90853	622480
SPOCK1	sparc/osteonectin, cwcv and kazal-like domains proteoglycan (testican) 1				-2.493		-3.077	2	Extracellular Space	other			6695	20745
SPP1	secreted phosphoprotein 1			2.02	3.632			2	Extracellular Space	cytokine	diagnosis,disease progression,efficacy,response to therapy,unspecified application		6696	20750	25353
SPRY2	sprouty homolog 2 (Drosophila)	3.256						1	Plasma Membrane	other			10253	24064	306141
SRPX	sushi-repeat containing protein, X-linked	2.29						1	Cytoplasm	other			8406	51795	64316
SSX2/SSX2B	synovial sarcoma, X breakpoint 2						2.165	1	Nucleus	other			6757|727837
STC1	stanniocalcin 1	2.349						1	Extracellular Space	kinase	diagnosis		6781	20855	81801
STMN3	stathmin-like 3					-7.574		1	Nucleus	other			50861	20262	29246
SUMO1	SMT3 suppressor of mif two 3 homolog 1 (S. cerevisiae)	2.592						1	Nucleus	enzyme			7341	22218	301442
SUMO2	SMT3 suppressor of mif two 3 homolog 2 (S. cerevisiae)	2.001						1	Nucleus	other			6613	170930	690244
SUN1	Sad1 and UNC84 domain containing 1				-2.205			1	Nucleus	other			23353	77053	360773
SUSD1	sushi domain containing 1						2.595	1	unknown	other			64420	634731	298031
SVIL	supervillin					-3.255		1	unknown	other			6840	225115
SYBU	syntabulin (syntaxin-interacting)						-2.358	1	unknown	other			55638	319613	500865
SYNGR1	synaptogyrin 1					-2.722		1	Plasma Membrane	transporter			9145	20972	29205
SYNM	synemin, intermediate filament protein					2.319		1	Cytoplasm	other			23336	233335	308709
TAAR5	trace amine associated receptor 5	-2.138	-2.05	-2.138	-2.138	-2.138	-2.138	6	Plasma Membrane	G-protein coupled receptor			9038	215854	294123
TACC1	transforming, acidic coiled-coil containing protein 1						-2.291	1	Nucleus	other			6867	320165	306562
TAGLN	transgelin		-3.726		-4.391		-6.049	3	Cytoplasm	other	diagnosis		6876	21345	25123
TBC1D4	TBC1 domain family, member 4				-2.096			1	Cytoplasm	other			9882	210789
TCF12	transcription factor 12				-2.345			1	Nucleus	transcription regulator			6938	21406	25720
TENM3	teneurin transmembrane protein 3						-2.789	1	Plasma Membrane	other			55714	23965	306451
TEX19	testis expressed 19		3.975	3.797	4.003			3	unknown	other			400629
TEX30	testis expressed 30	2.067						1	unknown	other			93081	75623	301381
TFAP2C	transcription factor AP-2 gamma (activating enhancer binding protein 2 gamma)					-2.125	-2.933	2	Nucleus	transcription regulator			7022	21420	362280
TFPI	tissue factor pathway inhibitor (lipoprotein-associated coagulation inhibitor)	5.151						1	Extracellular Space	other		dalteparin	7035	21788	29436
TGDS	TDP-glucose 4,6-dehydratase						2.046	1	Extracellular Space	enzyme			23483	76355
TGFA	transforming growth factor, alpha	2.41	2.197					2	Extracellular Space	growth factor	efficacy,response to therapy		7039	21802	24827
TGFBI	transforming growth factor, beta-induced, 68kDa	-2.989				-5.96	-2.283	3	Extracellular Space	other			7045	21810	116487
TGFBR3	transforming growth factor, beta receptor III						-2.717	1	Plasma Membrane	kinase	diagnosis		7049	21814	29610
THBS1	thrombospondin 1	4.31		-2.443	-9.976	2.348	-2.519	5	Extracellular Space	other	diagnosis,efficacy,prognosis		7057	21825
THBS2	thrombospondin 2						-2.316	1	Extracellular Space	other			7058	21826	292406
TLE4	transducin-like enhancer of split 4 (E(sp1) homolog, Drosophila)				-2.145			1	Nucleus	transcription regulator			7091	21888	25565
TM4SF1	transmembrane 4 L six family member 1	2.05						1	Plasma Membrane	other			4071	17112	295061
TMCO3	transmembrane and coiled-coil domains 3						-2.693	1	unknown	transporter			55002	234076	306607
TMEM128	transmembrane protein 128	2.035						1	unknown	other			85013	66309	360952
TMEM156	transmembrane protein 156	2.785						1	unknown	other			80008	243025	498365
TMEM173	transmembrane protein 173	2.046						1	Cytoplasm	other			340061	72512	498840
TMEM189-UBE2V1	TMEM189-UBE2V1 readthrough						2.012	1	Cytoplasm	other			387522
TMEM2	transmembrane protein 2						-2.05	1	unknown	other			23670	83921	309400
TMEM200A	transmembrane protein 200A	2.245	2.303					2	unknown	other			114801	77220	498987
TMEM205	transmembrane protein 205	-2.076						1	unknown	other			374882	235043	300441
TMEM216	transmembrane protein 216					2.129		1	Extracellular Space	other			51259	68642	361727
TMEM30A	transmembrane protein 30A						-2.016	1	Cytoplasm	other			55754	69981	300857
TMEM42	transmembrane protein 42					2.472	2.044	2	unknown	other			131616	66079	363171
TMEM43	transmembrane protein 43				-2.235			1	Nucleus	other			79188	74122	362401
TMEM45A	transmembrane protein 45A				-2.4			1	Plasma Membrane	other	disease progression		55076	56277	680866
TMEM55A	transmembrane protein 55A	2.086						1	unknown	phosphatase			55529	72519	362490
TMSB15A	thymosin beta 15a	-10.685				-10.685		2	Cytoplasm	other			11013
TMSB15B	thymosin beta 15B					-2.551		1	unknown	other			286527
TMX3	thioredoxin-related transmembrane protein 3						-2.245	1	Cytoplasm	enzyme			54495	67988
TMX4	thioredoxin-related transmembrane protein 4	2.034						1	Cytoplasm	enzyme			56255	52837	296182
TNFRSF10B	tumor necrosis factor receptor superfamily, member 10b						-2.132	1	Plasma Membrane	transmembrane receptor	response to therapy	tigatuzumab	8795
TNFRSF14	tumor necrosis factor receptor superfamily, member 14					-2.565		1	Plasma Membrane	transmembrane receptor			8764	230979	366518
TNFRSF19	tumor necrosis factor receptor superfamily, member 19						-2.109	1	Plasma Membrane	transmembrane receptor			55504	29820	290300
TNFRSF21	tumor necrosis factor receptor superfamily, member 21						-4.135	1	Plasma Membrane	transmembrane receptor			27242	94185	316256
TNS3	tensin 3				-3.035			1	unknown	phosphatase			64759	319939	360980
TOX2	TOX high mobility group box family member 2						-2.345	1	Nucleus	transcription regulator			84969	269389	311615
TPM1	tropomyosin 1 (alpha)				-3.258			1	Cytoplasm	other	diagnosis		7168
TPM4	tropomyosin 4						-2.414	1	Cytoplasm	other			7171
TPO	thyroid peroxidase		2.983	2.081	2.557			3	Plasma Membrane	enzyme		propylthiouracil, carbimazole, methimazole	7173	22018	54314
TPST2	tyrosylprotein sulfotransferase 2				-2.177			1	Cytoplasm	enzyme			8459	22022	288719
TRAF5	TNF receptor-associated factor 5					-2.114		1	Cytoplasm	transporter			7188	22033
TRAM2	translocation associated membrane protein 2						-2.102	1	unknown	other			9697	170829	100361830
TRIB3	tribbles homolog 3 (Drosophila)				-2.102			1	Nucleus	kinase			57761	228775	246273
TRIM22	tripartite motif containing 22				-2.12		-2.22	2	Cytoplasm	transcription regulator			10346
TRIM6	tripartite motif containing 6	2.035						1	Cytoplasm	other			117854	94088
TRIML2	tripartite motif family-like 2	8.952				8.819	6.192	3	unknown	other			205860	622117	290766
TRNP1	TMF1-regulated nuclear protein 1		-2.056					1	unknown	other			388610	69539	688990
TRPM2	transient receptor potential cation channel, subfamily M, member 2		2.311				2.438	2	Plasma Membrane	ion channel			7226	28240	294329
TSC22D1	TSC22 domain family, member 1	3.006						1	Nucleus	transcription regulator			8848	21807	498545
TSC22D3	TSC22 domain family, member 3	2.132						1	Nucleus	transcription regulator			1831	14605
TSEN15	tRNA splicing endonuclease 15 homolog (S. cerevisiae)	2.061						1	Nucleus	enzyme			116461	66637
TSGA10	testis specific, 10						4.12	1	Cytoplasm	other			80705	211484	252923
TTC13	tetratricopeptide repeat domain 13				-2.074			1	unknown	other			79573	234875	292095
TTC19	tetratricopeptide repeat domain 19	2.499						1	Cytoplasm	other			54902	72795	691506
TUSC1	tumor suppressor candidate 1						-2.828	1	unknown	other			286319	69136	681254
TWSG1	twisted gastrulation homolog 1 (Drosophila)						-2.255	1	Extracellular Space	other			57045	65960	363294
TXNIP	thioredoxin interacting protein			2.746	2.232	2.023		3	Cytoplasm	other			10628	56338	117514
TXNL1	thioredoxin-like 1	2.249						1	Cytoplasm	enzyme			9352	53382	140922
TXNRD2	thioredoxin reductase 2				-2.015			1	Cytoplasm	enzyme			10587	26462	50551
UBE2E3	ubiquitin-conjugating enzyme E2E 3	2.018						1	Nucleus	enzyme			10477	22193	295686
UCA1	urothelial cancer associated 1 (non-protein coding)			2.109		-2.99	-2.356	3	unknown	other			652995
UCN2	urocortin 2	2.255					3.229	2	Extracellular Space	other			90226	171530	170896
USP48	ubiquitin specific peptidase 48	2.022						1	Plasma Membrane	peptidase			84196	170707	362636
VCAN	versican						-2.38	1	Extracellular Space	other			1462	13003	114122
VCX2	variable charge, X-linked 2	2.109			3.062	-4.359	6.107	4	unknown	other			51480
VCX3A (includes others)	variable charge, X-linked 3A	-5.399	2.083	3.27	3.765	-11.513	3.678	6	Nucleus	other			26609|51481|425054
VCY/VCY1B	variable charge, Y-linked					-4.82	3.977	2	unknown	other			353513|9084
VGF	VGF nerve growth factor inducible	-3.773						1	Extracellular Space	growth factor	unspecified application		7425	381677	29461
VIP	vasoactive intestinal peptide		2.253					1	Extracellular Space	other	efficacy		7432	22353	117064
VOPP1	vesicular, overexpressed in cancer, prosurvival protein 1				-2.283			1	Nucleus	other			81552	232023	362374
WDFY1	WD repeat and FYVE domain containing 1						-2.03	1	Cytoplasm	other			57590	69368
WNT5A	wingless-type MMTV integration site family, member 5A	2.647						1	Extracellular Space	cytokine			7474	22418	64566
XRN2	5'-3' exoribonuclease 2	2.078			-2.546			2	Nucleus	enzyme			22803	24128	362229
YES1	v-yes-1 Yamaguchi sarcoma viral oncogene homolog 1						-2.014	1	Cytoplasm	kinase		dasatinib	7525	22612	24884
YME1L1	YME1-like 1 (S. cerevisiae)		-2.06					1	Cytoplasm	peptidase			10730	27377	114217
ZBED5	zinc finger, BED-type containing 5						-2.107	1	Nucleus	other			58486	71970	288622
ZC4H2	zinc finger, C4H2 domain containing	-2.198						1	unknown	other			55906	245522	367838
ZCCHC5	zinc finger, CCHC domain containing 5				-2.346		-2.91	2	unknown	other			203430	213436	317221
ZNF185	zinc finger protein 185 (LIM domain)					2.754		1	Nucleus	other	unspecified application		7739	22673	689949
ZNF22	zinc finger protein 22	6.009				9.598		2	Nucleus	other			7570	67255	360389
ZNF239	zinc finger protein 239	-2.824				-2.824	-2.824	3	Nucleus	other			8187	22685
ZNF280D	zinc finger protein 280D	2.068				2.179		2	unknown	other			54816	235469	315798
ZNF404	zinc finger protein 404		2.109					1	unknown	other			342908
ZNF518B	zinc finger protein 518B	2.667				2.368		2	unknown	other			85460	100515	498390
ZNF583	zinc finger protein 583	-2.69						1	Nucleus	other			147949	213011	499068
ZNF788	zinc finger family member 788	-3.293	2.516			-3.293		3	unknown	other			388507
ZNF791	zinc finger protein 791	2.003						1	unknown	other			163049	244556
ZNF812	zinc finger protein 812	-2.245				-2.61		2	unknown	other			729648
ZNF876P	zinc finger protein 876, pseudogene		2.297					1	unknown	other			642280
