# Supplementary material for: Downstream signaling and genome-wide regulatory effects of PTK7 pseudokinase and its proteolytic fragments in cancer cells
Source: Cell Commun Signal. 2014 Mar 11;12:15. doi: 10.1186/1478-811X-12-15 (PMC4007575; doi:10.1186/1478-811X-12-15)
Supplement: Additional file 2: Table S2 — Genome-wide transcriptional profiling of the cell migration-related genes in Chz, shPTK7, cPTK7/622-1070, cPTK7/726-1070, sPTK7 and PTK7 cells relative to the parental fibrosarcoma HTR1080 cells. [file 1478-811X-12-15-S2.xls]

## Sheet: Sheet0
Symbol	Entrez Gene Name	Chz1 vs HT1080 (A1)	shPTK7 vs HT1080 (A2)	cPTK7/622 vs HT1080 (A3)	cPTK7/726 vs HT1080 (A4)	sPTK7 vs HT1080 (A5)	PTK7 vs HT1080 (A6)	Instances	Effect on migration	Location	Type(s)	Biomarker Application(s)	Drug(s)	Entrez Gene ID for Human	Entrez Gene ID for Mouse	Entrez Gene ID for Rat
ABCA1	ATP-binding cassette, sub-family A (ABC1), member 1	2.889						1	Pro-migratory	Plasma Membrane	transporter		probucol	19	11303	313210
AFAP1	actin filament associated protein 1						-2.592	1	Pro-migratory	Cytoplasm	other	disease progression		60312	70292	140935
AJAP1	adherens junctions associated protein 1	2.26				-2.277	-2.277	3	Pro-migratory	Plasma Membrane	other			55966	230959
ANXA3	annexin A3						-3.941	1	Pro-migratory	Cytoplasm	enzyme	diagnosis,unspecified application		306	11745	25291
ATF3	activating transcription factor 3				-2.175		2.946	2	Pro-migratory	Nucleus	transcription regulator	unspecified application		467	11910	25389
CAPG	capping protein (actin filament), gelsolin-like	-2.246						1	Pro-migratory	Nucleus	other			822	12332	297339
DMBT1	deleted in malignant brain tumors 1		3.458		2.27		2.846	3	Pro-migratory	Plasma Membrane	transmembrane receptor			1755	12945	170568
FES	feline sarcoma oncogene						2.642	1	Pro-migratory	Cytoplasm	kinase			2242	14159	361597
FLNC	filamin C, gamma						2.298	1	Pro-migratory	Cytoplasm	other	diagnosis		2318	68794	362332
FNBP1L	formin binding protein 1-like						-2.063	1	Pro-migratory	Cytoplasm	other			54874	214459
LAMB1	laminin, beta 1	2.419						1	Pro-migratory	Extracellular Space	other			3912	16777	298941
MIA	melanoma inhibitory activity	2.198						1	Pro-migratory	Extracellular Space	other	disease progression,prognosis		8190	12587	81510
MYO10	myosin X	2.299						1	Pro-migratory	Cytoplasm	other			4651	17909	310178
NUCB2	nucleobindin 2	2.838						1	Pro-migratory	Nucleus	other			4925	53322	59295
PARP9	poly (ADP-ribose) polymerase family, member 9	2.269						1	Pro-migratory	Nucleus	other			83666	80285	303905
PBK	PDZ binding kinase						-2.406	1	Pro-migratory	Cytoplasm	kinase			55872	52033	290326
PICK1	protein interacting with PRKCA 1						-2.001	1	Pro-migratory	Cytoplasm	enzyme			9463	18693	84591
SERPINB2	serpin peptidase inhibitor, clade B (ovalbumin), member 2	2.848				7.225	5.386	3	Pro-migratory	Extracellular Space	other	response to therapy		5055	18788	60325
SUMO1	SMT3 suppressor of mif two 3 homolog 1 (S. cerevisiae)	2.592						1	Pro-migratory	Nucleus	enzyme			7341	22218	301442
TFAP2C	transcription factor AP-2 gamma (activating enhancer binding protein 2 gamma)					-2.125	-2.933	2	Pro-migratory	Nucleus	transcription regulator			7022	21420	362280
TM4SF1	transmembrane 4 L six family member 1	2.05						1	Pro-migratory	Plasma Membrane	other			4071	17112	295061
MYH10	myosin, heavy chain 10, non-muscle	-2.134						1	Pro-migratory	Cytoplasm	other	unspecified application		4628	77579	79433
CD44	CD44 molecule (Indian blood group)	2.107						1	Pro-migratory	Plasma Membrane	enzyme	diagnosis,disease progression,prognosis,response to therapy,unspecified application		960	12505	25406
GSN	gelsolin	2.029						1	Pro-migratory	Extracellular Space	other	disease progression,efficacy		2934	227753	296654
NREP	neuronal regeneration related protein	2.117						1	Pro-migratory	Cytoplasm	other			9315	27528	338475
WNT5A	wingless-type MMTV integration site family, member 5A	2.647						1	Pro-migratory	Extracellular Space	cytokine			7474	22418	64566
ITGB1	integrin, beta 1 (fibronectin receptor, beta polypeptide, antigen CD29 includes MDF2, MSK12)						-2.61	1	Pro-migratory	Plasma Membrane	transmembrane receptor	disease progression,prognosis		3688	16412	24511
EPHB1	EPH receptor B1	2.097						1	Pro-migratory	Plasma Membrane	kinase			2047	270190	24338
LPAR1	lysophosphatidic acid receptor 1		-2.4				-4.248	2	Pro-migratory	Plasma Membrane	G-protein coupled receptor			1902	14745	116744
S100A4	S100 calcium binding protein A4	-2.229	-2.022				-3.518	3	Pro-migratory	Cytoplasm	other	disease progression		6275	20198	24615
TGFA	transforming growth factor, alpha	2.41	2.197					2	Pro-migratory	Extracellular Space	growth factor	efficacy,response to therapy		7039	21802	24827
CCL3	chemokine (C-C motif) ligand 3					4.162	2.832	2	Pro-migratory	Extracellular Space	cytokine	diagnosis,efficacy,prognosis		6348
ITGA6	integrin, alpha 6	2.086						1	Pro-migratory	Plasma Membrane	transmembrane receptor	prognosis		3655	16403	114517
EZR	ezrin						-3.037	1	Pro-migratory	Plasma Membrane	other	prognosis		7430	22350	54319
EFNB2	ephrin-B2						-2.175	1	Pro-migratory	Plasma Membrane	other	diagnosis		1948	13642	306636
LCP1	lymphocyte cytosolic protein 1 (L-plastin)						-2.872	1	Pro-migratory	Cytoplasm	other	disease progression		3936	18826	306071
CTGF	connective tissue growth factor				-2.062		-2.306	2	Pro-migratory	Extracellular Space	growth factor	diagnosis,efficacy		1490	14219	64032
F3	coagulation factor III (thromboplastin, tissue factor)						-3.06	1	Pro-migratory	Plasma Membrane	transmembrane receptor	diagnosis,efficacy,unspecified application		2152	14066	25584
ARHGEF6	Rac/Cdc42 guanine nucleotide exchange factor (GEF) 6						-2.181	1	Pro-migratory	Cytoplasm	other			9459	73341	363509
EGR1	early growth response 1	2.739					2.887	2	Pro-migratory	Nucleus	transcription regulator	diagnosis		1958	13653	24330
GJB2	gap junction protein, beta 2, 26kDa	-4.19	-4.19		-4.19		-3.282	4	Pro-migratory	Plasma Membrane	transporter	disease progression		2706	14619	394266
HAS2	hyaluronan synthase 2						-5.819	1	Pro-migratory	Plasma Membrane	enzyme			3037	15117	25694
HIPK2	homeodomain interacting protein kinase 2						2.002	1	Pro-migratory	Nucleus	kinase			28996	15258	362342
PPAP2B	phosphatidic acid phosphatase type 2B		2.636	2.246	3.642		-2.502	4	Pro-migratory	Plasma Membrane	phosphatase			8613	67916	192270
PRMT6	protein arginine methyltransferase 6						-2.108	1	Pro-migratory	Nucleus	enzyme			55170	99890	295384
TNFRSF21	tumor necrosis factor receptor superfamily, member 21						-4.135	1	Pro-migratory	Plasma Membrane	transmembrane receptor			27242	94185	316256
EDN1	endothelin 1				-2.792		-4.065	2	Pro-migratory	Extracellular Space	cytokine	diagnosis,efficacy,prognosis,response to therapy,unspecified application		1906	13614	24323
CDH2	cadherin 2, type 1, N-cadherin (neuronal)				-2.335		-2.458	2	Pro-migratory	Plasma Membrane	other	diagnosis,efficacy,prognosis		1000	12558	83501
ITGA2	integrin, alpha 2 (CD49B, alpha 2 subunit of VLA-2 receptor)						-2.443	1	Pro-migratory	Plasma Membrane	transmembrane receptor	disease progression,efficacy,prognosis		3673	16398	170921
CAV1	caveolin 1, caveolae protein, 22kDa				-2.348		-2.192	2	Pro-migratory	Plasma Membrane	transmembrane receptor	diagnosis		857	12389	25404
COL7A1	collagen, type VII, alpha 1						2.28	1	Pro-migratory	Extracellular Space	other		collagenase clostridium histolyticum	1294	12836	301012
CTSZ	cathepsin Z						-2.106	1	Pro-migratory	Cytoplasm	peptidase			1522	64138
FABP4	fatty acid binding protein 4, adipocyte				-2.673	-2.186	-2.604	3	Pro-migratory	Cytoplasm	transporter	disease progression		2167	11770	79451
HSPB1	heat shock 27kDa protein 1	3.147						1	Pro-migratory	Cytoplasm	other	diagnosis		3315	15507	24471
IL11	interleukin 11	-2.434				-3.01		2	Pro-migratory	Extracellular Space	cytokine	unspecified application		3589	16156	171040
ITGB5	integrin, beta 5						-2.33	1	Pro-migratory	Plasma Membrane	other	diagnosis	EMD121974	3693	16419	257645
KPNA2	karyopherin alpha 2 (RAG cohort 1, importin alpha 1)	2.398						1	Pro-migratory	Nucleus	transporter	diagnosis		3838	16647	85245|100359600
TGFBI	transforming growth factor, beta-induced, 68kDa	-2.989				-5.96	-2.283	3	Pro-migratory	Extracellular Space	other			7045	21810	116487
BDNF	brain-derived neurotrophic factor	-2.14						1	Pro-migratory	Extracellular Space	growth factor	efficacy,response to therapy		627	12064	24225
MDK	midkine (neurite growth-promoting factor 2)	-2.214				-2.214	-2.055	3	Pro-migratory	Extracellular Space	growth factor	diagnosis		4192	17242	81517
NRG1	neuregulin 1				-2.955		-3.675	2	Pro-migratory	unknown	growth factor	diagnosis,response to therapy		3084
ALCAM	activated leukocyte cell adhesion molecule	2.027						1	Pro-migratory	Plasma Membrane	other	prognosis		214	11658	79559
BGN	biglycan	-2.086	-2.455					2	Pro-migratory	Extracellular Space	other			633	12111	25181
DCLK1	doublecortin-like kinase 1	-2.762	3.709		2.357	-2.762	-2.662	5	Pro-migratory	unknown	kinase			9201	13175
FUT4	fucosyltransferase 4 (alpha (1,3) fucosyltransferase, myeloid-specific)						-2.01	1	Pro-migratory	Cytoplasm	enzyme	diagnosis		2526	14345	60670
MMP3	matrix metallopeptidase 3 (stromelysin 1, progelatinase)				2.6		-2.412	2	Pro-migratory	Extracellular Space	peptidase	diagnosis,efficacy	marimastat	4314	17392	171045
NOX4	NADPH oxidase 4		2.574				-2.793	2	Pro-migratory	Cytoplasm	enzyme			50507	50490	85431
TRPM2	transient receptor potential cation channel, subfamily M, member 2		2.311				2.438	2	Pro-migratory	Plasma Membrane	ion channel			7226	28240	294329
CCL3L1/CCL3L3	chemokine (C-C motif) ligand 3-like 1					4.374	3.479	2	Pro-migratory	Extracellular Space	cytokine	unspecified application		6349|414062	20302	25542
MMP9	matrix metallopeptidase 9 (gelatinase B, 92kDa gelatinase, 92kDa type IV collagenase)	-2.734			-2.583	-4.528		3	Pro-migratory	Extracellular Space	peptidase	diagnosis,disease progression,efficacy,prognosis,unspecified application		4318	17395	81687
BMP6	bone morphogenetic protein 6						-2.408	1	Pro-migratory	Extracellular Space	growth factor			654	12161	25644
CDH11	cadherin 11, type 2, OB-cadherin (osteoblast)			3.971	6.068	-2.956	-2.956	4	Pro-migratory	Plasma Membrane	other	efficacy,prognosis		1009	12552	84407
CTSB	cathepsin B						-2.951	1	Pro-migratory	Cytoplasm	peptidase			1508	13030	64529
IL1A	interleukin 1, alpha	4.961						1	Pro-migratory	Extracellular Space	cytokine	efficacy,prognosis,unspecified application	IL-1 trap	3552	16175	24493
MAP1B	microtubule-associated protein 1B						-3.105	1	Pro-migratory	Cytoplasm	other			4131	17755	29456
PLAT	plasminogen activator, tissue	3.53					-2.957	2	Pro-migratory	Extracellular Space	peptidase	diagnosis,efficacy,prognosis,safety,unspecified application		5327	18791	25692
PTPN12	protein tyrosine phosphatase, non-receptor type 12	2.287						1	Pro-migratory	Cytoplasm	phosphatase			5782	19248	117255
VCAN	versican						-2.38	1	Pro-migratory	Extracellular Space	other			1462	13003	114122
ITGB2	integrin, beta 2 (complement component 3 receptor 3 and 4 subunit)				-3.33		2.33	2	Pro-migratory	Plasma Membrane	transmembrane receptor			3689	16414	309684
S1PR1	sphingosine-1-phosphate receptor 1	2.43					-3.105	2	Pro-migratory	Plasma Membrane	G-protein coupled receptor		fingolimod	1901	13609	29733
APP	amyloid beta (A4) precursor protein					-2.219	-2.248	2	Pro-migratory	Plasma Membrane	other	diagnosis,efficacy,unspecified application	bapineuzumab, 4-(2-(6-(2-(2-(2-fluoroethoxy)ethoxy)ethoxy)pyridin-3-yl)vinyl)-N-methylbenzamide	351	11820
SPARC	secreted protein, acidic, cysteine-rich (osteonectin)						-2.969	1	Pro-migratory	Extracellular Space	other	disease progression,efficacy,prognosis		6678	20692	24791
IL1B	interleukin 1, beta	12.847				5.042	5.094	3	Pro-migratory	Extracellular Space	cytokine	diagnosis,efficacy,prognosis,safety	IL-1 trap, canakinumab	3553	16176	24494
CSPG4	chondroitin sulfate proteoglycan 4		-2.07				-2.183	2	Pro-migratory	Plasma Membrane	other			1464	121021	81651
SDCBP	syndecan binding protein (syntenin)	2.098						1	Pro-migratory	Plasma Membrane	enzyme			6386	53378	83841
THBS2	thrombospondin 2						-2.316	1	Pro-migratory	Extracellular Space	other			7058	21826	292406
HMGB1	high mobility group box 1	2.099						1	Pro-migratory	Nucleus	transcription regulator	diagnosis		3146	15289	679571
ETS1	v-ets erythroblastosis virus E26 oncogene homolog 1 (avian)	2.134						1	Pro-migratory	Nucleus	transcription regulator	unspecified application		2113	23871	24356
MYH9	myosin, heavy chain 9, non-muscle	2.239						1	Pro-migratory	Cytoplasm	transporter	unspecified application		4627	17886	25745
C1orf151-NBL1/NBL1	neuroblastoma 1, DAN family BMP antagonist	2.061						1	Anti-migratory	Nucleus	other			4681|100532736	17965	50594
CES1	carboxylesterase 1				2.9	3.496	3.228	3	Anti-migratory	Cytoplasm	enzyme	unspecified application		1066	12623
CITED2	Cbp/p300-interacting transactivator, with Glu/Asp-rich carboxy-terminal domain, 2						-2.138	1	Anti-migratory	Nucleus	transcription regulator			10370	17684	114490
DAG1	dystroglycan 1 (dystrophin-associated glycoprotein 1)						-2.062	1	Anti-migratory	Plasma Membrane	transmembrane receptor			1605	13138	114489
DKK3	dickkopf 3 homolog (Xenopus laevis)				-2.06		-6.445	2	Anti-migratory	Extracellular Space	cytokine			27122	50781	171548
FERMT2	fermitin family member 2						-2.083	1	Anti-migratory	Cytoplasm	other	disease progression		10979	218952	289992
HTRA1	HtrA serine peptidase 1	2.567						1	Anti-migratory	Extracellular Space	peptidase			5654	56213	65164
IL27RA	interleukin 27 receptor, alpha	2.147						1	Anti-migratory	Plasma Membrane	transmembrane receptor			9466	50931	288905
PTPRK	protein tyrosine phosphatase, receptor type, K	2.803						1	Anti-migratory	Plasma Membrane	phosphatase			5796	19272	360302
RPRD1A	regulation of nuclear pre-mRNA domain containing 1A						-3.009	1	Anti-migratory	Extracellular Space	other			55197	225283	291736
SH3KBP1	SH3-domain kinase binding protein 1	2.028						1	Anti-migratory	Cytoplasm	other			30011	58194	84357
SPRY2	sprouty homolog 2 (Drosophila)	3.256						1	Anti-migratory	Plasma Membrane	other			10253	24064	306141
RTN4	reticulon 4	2.137						1	Anti-migratory	Cytoplasm	other	diagnosis		57142	68585	83765
ADAM19	ADAM metallopeptidase domain 19						-3.06	1	Anti-migratory	Plasma Membrane	peptidase			8728	11492	303068
CAT	catalase	2.025						1	Anti-migratory	Cytoplasm	enzyme	diagnosis	fomepizole	847	12359	24248
EEF1A2	eukaryotic translation elongation factor 1 alpha 2					-18.166	2.264	2	Anti-migratory	Cytoplasm	translation regulator	prognosis,unspecified application		1917	13628	24799
FOXA2	forkhead box A2	-2.081				-2.965	-2.965	3	Anti-migratory	Nucleus	transcription regulator	disease progression		3170	15376	25099
JAG1	jagged 1						-2.519	1	Anti-migratory	Extracellular Space	growth factor	efficacy		182	16449	29146
LRIG1	leucine-rich repeats and immunoglobulin-like domains 1					-2.201	-3.316	2	Anti-migratory	Extracellular Space	other			26018	16206	312574
NDRG2	NDRG family member 2	-2.006						1	Anti-migratory	Cytoplasm	other			57447	29811	171114
NFIX	nuclear factor I/X (CCAAT-binding transcription factor)	2.375						1	Anti-migratory	Nucleus	transcription regulator			4784	18032	81524
SMAD7	SMAD family member 7	2.198						1	Anti-migratory	Nucleus	transcription regulator			4092	17131	81516
TGFBR3	transforming growth factor, beta receptor III						-2.717	1	Anti-migratory	Plasma Membrane	kinase	diagnosis		7049	21814	29610
GAD1	glutamate decarboxylase 1 (brain, 67kDa)	2.032				2.025	3.133	3	Anti-migratory	Cytoplasm	enzyme	unspecified application		2571	14415	24379
IL24	interleukin 24	2.014				8.715	21.768	3	Anti-migratory	Extracellular Space	cytokine			11009	93672	170819
RGS4	regulator of G-protein signaling 4						-17.267	1	Anti-migratory	Cytoplasm	other			5999	19736	29480
SERPINE2	serpin peptidase inhibitor, clade E (nexin, plasminogen activator inhibitor type 1), member 2						-6.576	1	Anti-migratory	Extracellular Space	other			5270	20720	29366
SEMA3A	sema domain, immunoglobulin domain (Ig), short basic domain, secreted, (semaphorin) 3A						-2.148	1	Anti-migratory	Extracellular Space	other			10371	20346	29751
COL4A1	collagen, type IV, alpha 1				-2.542		-2.937	2	Anti-migratory	Extracellular Space	other	diagnosis	collagenase clostridium histolyticum	1282	12826	290905
STC1	stanniocalcin 1	2.349						1	Anti-migratory	Extracellular Space	kinase	diagnosis		6781	20855	81801
TFPI	tissue factor pathway inhibitor (lipoprotein-associated coagulation inhibitor)	5.151						1	Anti-migratory	Extracellular Space	other		dalteparin	7035	21788	29436
LAMA5	laminin, alpha 5		-2.562			-2.003	-4.345	3	Anti-migratory	Extracellular Space	other	diagnosis		3911	16776	140433
CDH13	cadherin 13, H-cadherin (heart)	2.323						1	Anti-migratory	Plasma Membrane	other	diagnosis,disease progression,prognosis		1012	12554	192248
LAMC2	laminin, gamma 2	2.331						1	Anti-migratory	Extracellular Space	other	diagnosis		3918	16782	192362
CXADR	coxsackie virus and adenovirus receptor		2.058			-2.182	-2.182	3	Affects migration	Plasma Membrane	transmembrane receptor			1525	13052	89843
DCBLD2	discoidin, CUB and LCCL domain containing 2						-2.326	1	Affects migration	Plasma Membrane	other			131566	73379	155696
ISL1	ISL LIM homeobox 1						-2.884	1	Affects migration	Nucleus	transcription regulator			3670	16392	64444
PEX13	peroxisomal biogenesis factor 13	2.021						1	Affects migration	Cytoplasm	transporter			5194	72129	305581
PPP3CC	protein phosphatase 3, catalytic subunit, gamma isozyme						-2.119	1	Affects migration	Cytoplasm	phosphatase		ISAtx-247, tacrolimus, pimecrolimus, cyclosporin A	5533	19057	171378
PTMA	prothymosin, alpha	3.163						1	Affects migration	Nucleus	other			5757
SLC2A8	solute carrier family 2 (facilitated glucose transporter), member 8	-2.646					-2.618	2	Affects migration	Plasma Membrane	transporter			29988	56017	85256
DSTN	destrin (actin depolymerizing factor)	2.272	-2.08		-2.275			3	Affects migration	Cytoplasm	other			11034	56431	296197|502674
FST	follistatin		-2.845				-2.051	2	Affects migration	Extracellular Space	other			10468	14313	24373
GLRX	glutaredoxin (thioltransferase)	2.225						1	Affects migration	Cytoplasm	enzyme			2745	93692	64045
LAMC1	laminin, gamma 1 (formerly LAMB2)						-2.359	1	Affects migration	Extracellular Space	other			3915	226519	117036
MUC1	mucin 1, cell surface associated	2.004						1	Affects migration	Plasma Membrane	transcription regulator	diagnosis,disease progression,efficacy,prognosis,safety,unspecified application	HuHMFG1	4582	17829	24571
FOXO3	forkhead box O3						-2.087	1	Affects migration	Nucleus	transcription regulator	efficacy		2309	56484	294515
CLIC4	chloride intracellular channel 4	2.205	-2.211				-2.38	3	Affects migration	Plasma Membrane	ion channel			25932	29876	83718
DPYSL2	dihydropyrimidinase-like 2						-3.372	1	Affects migration	Cytoplasm	enzyme			1808	12934	25416
